# Supplementary material for: Genome-wide analysis of cotton GH3 subfamily II reveals functional divergence in fiber development, hormone response and plant architecture
Source: BMC Plant Biol. 2018 Dec 12;18:350. doi: 10.1186/s12870-018-1545-5 (PMC6291927; doi:10.1186/s12870-018-1545-5)
Supplement: Supplementary file 1 — Table S1. All protein sequences used in this study. (XLSX 71 kb) [file 12870_2018_1545_MOESM1_ESM.xlsx]

## Sheet: Sheet1
In the first round of screening, the Hidden Markov Model (HMM) profile PF03321.10 was employed to search against protein sequences of G. arboreum (BGI, v2.0), 49 tentative genes of the GH3 gene family with E-values below the threshold value of 10-5 were obtained. Then, tentative cotton GH3s were aligned with 20 AtGH3 proteins using ClustalX 1.83, NJ phylogenetic trees were then constructed using …
locus ID	full sequence			best 1 domain			#dom			sequence
	E-value	score	bias	E-value	score	bias	exp	N	Description
Cotton_A_30234	1.9e-210	701.3	0.2	2.3e-210	701.1	0.2	1	1	locus=CA_chr13:21905343:21907539:-	MTRGNPCQLPGMLPNYDPNDNEAGMKILEDLTENVEQIQQRVLEEIITRNARTDYLKGFLDGQFDKQVFKKTVPVVNYEDIKPYIERIANGDSSNIISAEPIIELLTSSGTSGGQPKMMPSTAEDLHRKTFFYNLLVPVMNKYVDGLDEGKAMYLLFVKPETKTPSGLMARPVLTSYYKSNNFQNRPFNRFNVFTSPDETILCSDSKQSMYCQLLCGLVQRQEVLRVGAVFASAFLRAIKFLEDNWKELCSNIRTGHVSDWITDPGCRKVVSLVLNKPKPELADLIEHECSSKSWEGIIKKLWPRTKYIEVIVTGSMAQYVSTLEYYSGGLPLVSTMYASSECYFGINFKPLSKPWDVSYTLIPNMAYFEFLPVKEKNEDGAQYVQCNGVCKENCMEKE…
Cotton_A_26579	4.3e-208	693.6	0	5.4e-208	693.3	0	1	1	locus=CA_chr4:23704018:23706037:-	MISPSSSIMAVDSTLSSVVGASLSEKDAKALQFIEEMTKNVDSVQERILGEILSRNADTEYLKRFQLNGATDRDTFKSKVPVVTYEDLQPEIQRIANGDKSPILSSHPISEFLTSSGTSAGERKLMPTIHEELNRRQLLYSLLMPVMNLYVPGLDKGKGLYFLFIKAETKTPGGLLARPVLTSYYKSDHFKSRPYDPFNVYTSPNETILCPDSIQSMYAQMLCGLIMREEVLRVGAVFASGLLKAIRFLQVNWKQFAYDIETGTLNPKVTDPSVRECMSKILKPNPELAAFITKECSEENWECIITRIWPNTKYLDVIVTGAMAQYIPTLEYYSGGLPMACTMYASSECYFGLNLKPMCKPSEVSYTIMPNMAYFEFLPHDDSSAQDSSRDSPPRLVDL…
Cotton_A_21669	1.5e-206	688.5	0	1.7e-206	688.4	0	1	1	locus=CA_chr7:126647480:126649556:+	MPEAPKNTHKPTTDYNLELKNKKTLQFIEDVTSNADEVQKKVLEEILSRNAHVEYFQRHGLNGHTDRETFKTIMPVITYEDIQPYVDRIANGDTSPILSSHPISEFLTSSGTSGGERKLMPTIEEELGRRSLLYSLLMPVMSQFVPGLDKGKGMYFLFIKSEAKTPSGLVARPVLTSYYKSTHFKDRPYDPYTNYTSPNETILCPDSYQSMYSQMLCGLCQHKEVLRVGAVFASGFIRAIKFLEKHWRFLCNDIRTGTIDSQINDQSVREAVTKILKPDPKLADFIEAECSKDSWQGIITRLWPNTKYVDVIVTGTMSQYIPTLDYYTNGLPLVCTMYASSECYFGVNLNPLCKPSEVSYTLIPTMAYFEFLPVQRNNGVNSSISVPKTLNEKEQQELV…
Cotton_A_24589	1.7e-206	688.3	0	1.9e-206	688.1	0	1	1	locus=CA_chr6:31541886:31543863:+	MAVDSPLSSQLGPPVCERDAKALHFIEETTSHADSVQDRVLTEILTRNSQTEYLTRFKLNGATDRETFKSKLPIITYEDLQPEIHRIANGDRSAILSAHPISEFLTSSGTSAGERKLMPTIKEELDRRRLLYSLLMPVMNLYVPGLERGKGLYFLFVKSETRTPGGLLARPVLTSYYKSDHFKTRPYDPYNVYTSPNEAILCPDSFQSMYAQMLCGLLQRQQVLRVGAVFASGLLRAIRFLQLNWPQLTQDIETGALNPKLTDPSLREYMDKILKPNPELAEYVRHECSKDNWEGIIARIWQNTKYLDVIVTGAMAQYIPTLDYYSGGLPLACTMYASSECYFGLNLNPMCKPSQVSYTIMPNMAYFEFLPRDPNSFGFPRDSPPKLVDLVDVEVGKEY…
Cotton_A_21697	1.9e-206	688.2	0	2.1e-206	688	0	1	1	locus=CA_chr8:39254294:39256290:+	MAVDSAISSPLGPPACEKDAKALRFVEEMTRNADSVQERVLSDILTQNSQTEYLRRFKLNGATDRDSFKSKLPVIAYEDLQPEIQRIANGDRSAILSAHPISEFLTSSGTSAGERKLMPTIKEELDRRQLLYSLLMPVMNLYVPGLDKGKGLYFLFVKSETRTPGGLLARPVLTSYYKSEHFKTRPYDPYNVYTSPNEAILCPDSFQSMYTQMLCGLQDRHQVLRVGAVFASGLLRAIRFLQLNWRQLSQDIETGTLNQKVTDPSLRECMGKILKPDPELARFVRHECSKESWEGIITRIWPNTKYLDVIVTGAMAQYIPTLDYYSGGLPKACTMYASSECYFGLNLNPMCKPSEVSYTIMPNMAYFEFLPHDPNSAGFTRDSPPKLVDLVDVEIGKEY…
Cotton_A_08935	7.2e-206	686.3	0	8.2e-206	686.1	0	1	1	locus=CA_chr5:9512417:9514465:+	MPEAPKILSDSADCIDGIVVENNNKVLKFIEDVTADADEVQRRVLSEILSRSANVEYLQRYGLNGCTDRETFKKVIPVVTYEDLKPDIERIANGDTSPILCSQPISEFLTSSGTSAGERKLMPTIEEELGRRSLLYSLLMPVMSQFLPGLDKGKGMYFLFVKSEAKTPGGLVARPVLTSYYKSSHFKNRPNDPYTNYTSPKETILCLDSYQSMYSQLLCGLFQNEDVVRVGAVFASGFIRAIQFLEKHWSLLCKDIRTGTIDSKITDPSVREAVMKILKPNPKLADFVEAECSKGSWKGIITRLWPETKYIDVIVTGTMSQYIPALDYYSNALPLVCTMYASSECYFGINLNPLCSPSEVSYTLIPNMAYFEFLPVTRKDELTGSISGPTALNDKEKQQ…
Cotton_A_26931	1.7e-205	685	0	2.1e-205	684.7	0	1	1	locus=CA_chr10:45860251:45862205:-	MAVESTLPTPFRTPASDKDAKALQFIEEMTKNVDSVQERVLREILSRNAETEYLKRFILNGATDRETFKSRIPVVTYEDIQPEIQRIANGDKSPIFSAHPISEFLTSSGTSAGERKLMPTIHEELDRRQLLYSLLMPVMNLYVPGLDKGKGLYFLFVKAETKTPGGLLARPVLTSYYNSDHFKTRPYDPFNVYTSPNEAILCVDSFQSMYAQMLCGLIMRNEVLRVGAVFASGLLRAIHFLQNNWKQLAHDIATGTLNPKITDAPVRECMRKILKPNPELAQFVTMECYEENWECIIKRIWPRTKYLDVIVTGAMAQYIPTLEYYSGGLPMACTMYASSECYFGLNLNPMCKPSEVTYTIMPNMAYFEFLPHGSSTSCLVDLADVEVGKEYELILTTYA…
Cotton_A_21671	3.6e-205	684	0	4.1e-205	683.8	0	1	1	locus=CA_chr7:126807160:126809321:+	MPEAPKNTLKPTADYNLELKNKKTLQFIEDVTSNADEVQKKVLEEILSRNAHVEYLQTRGLNGHTDRETFKKTMPVITYEDIQPHIDRIANGDTSPILSSNAISEFLTSSGTSGGERKMMPTIEEELGRRSLLYSLLMPVMSQFVPGLDKGKGMYFLFIKSEAKTPGGLVARPVLTSYYKSTHFKDRPYDPYTNYTSPNETILCPDSYQSMYSQMLCGLWQHKEVLRVGAVFASGFIRAIKFLEKHWRLLCNDIRTGTIDSQITDQSVREAVMKILKPDPKLADFIEAECSKDSWQGIITRLWPNTKYVDVIVTGTMSQYIPTLDYYSNGLPLVCTMYASSECYFGVNLNPLCKPSEVSYTLVPTMAYFEFLPVQRNNGVTSSISVPKTLNEKEQQELV…
Cotton_A_20976	3.9e-204	680.5	0	4.4e-204	680.4	0	1	1	locus=CA_chr8:64011176:64013721:+	MAVDSPLSSPLGPPACEKDAKALQFIEEMTRNAESVQQRVLAEILSRNAETEYLTRFQLNGATDRETFKSKLPVITYEDLQPEIHRIANGDRSAILSAQPISEFLTSSGTSAGERKLMPTIKEELDRRQLLYSLLMPVMNLYVAGLDKGKGLYFLFVKSETRTPGGLLARPVLTSYYKSDHFKTRPYDPYNVYTSPNEAILCPDSFQSMYTQMLCGLLDRHQVLRLGAVFASGLLRAIRFLQLNWRQLAHDMETGSLNLKITDPLLRECIVKTLKPNPELAQFVHHECSKDDWEGIIVRIWPNTKYLDVIVTGAMAQYIPTLDYYSGGLPLACTMYASSECYFGLNLNPMCKPSEVSYTIMPNMAYFEFSPHEPNLDSTGFDFTRELPPKLVDLVDVEV…
Cotton_A_23308	4.8e-196	653.8	0	5.5e-196	653.6	0	1	1	locus=CA_chr4:26984170:26987339:-	MDGKKLEYKGENALKEIEKLTTTAGEVQYGILKEILKRNAETEYLNKYMKGSIDVSQFKSCVPVITYKNIYPYIQRIANGEDSFLITGQTITEILCSSGTSAGEPKLTPSIAEDLDRRTFLYNLIMPIMNQYIPGLDDGKAMYLYFVKAELSTPCGLPFRTVLTSYYKSKHFKCRTRDPFNDFTSPDQAILCNDSNQSMYCQLLAGLVHRHQVMRLGAVFASALLRAISFLERKWAQLCNDIRTGHLDLSIIDPACRSAMMSILSSPNPDLADEIESICSRPSWKGILCHLWPRAKYIEAVVTGSMAQYIPPLEYYSAGKLPLVCTMYASSECYFGVNLKPICDPAEVAFTLLPNMGYFEFLPLGENGALAMDIDEEEAVPNDRLVDLVNVKVGCYYEL…
Cotton_A_24454	3.3e-195	651.1	0	3.7e-195	650.9	0	1	1	locus=CA_chr3:81507883:81510035:+	MELLDVDKLIEEFESMTKDAGNVQRETLKKILEENGCAEYLQNLGLNGKTDPESFKACVPLVTHNDLQPYIQRIVDGSSSPILTGKPITTISLSSGTTQGKPKFVPFNDELMETTLQIYRTSYAFRTREFPIENGKALQLIYSSKQSKTKGGLIAGTATTNVFRNSQFKNTMKAMQSQCCSPDEVIFGPDFHQSLYCHLLCGLIFRKEIQFISSTFSHSIVHAFRTFEQVWEELCADIREGVLTSRITFPSVRSAMAKLLKPNPELADLIQKKCLGLNNWYGLIPELFPNVKYIYGIMTGSMEPYLKKLRHYARDLPLISADYGSSEGWIGANVNPNVPPELATYVVLPNIGYFEFIPLKENVEEAKPVGLTEVKVGEEYEVIITSFAGLYRYRLGDVV…
Cotton_A_14381	2.3e-192	641.7	0	2.6e-192	641.5	0	1	1	locus=CA_chr4:8209841:8213077:-	MLEKMEILDVEKLIGDFEVMTKDAENVQRQTLKMILEENGCAEYLQNMGLNGRTDPESFKACVPLVTHKDLESYIQRVADGAFSPILTRKPITTISLSSGTTQGKPKFVPFNDELMETTLQIYRTSFAFRNREFPIENGKALQFIYSSKQSKTKGGLFAGTATTNVFRNSQFKKAMTAMQSECCSPDEVIFGPDFHQSLYCHLLCGLIFHEEIQLISSTFAHSIVLAFRTFEKVWEELCDDIREGVLTSRITLPSVRSAMAKLLKPNPELADLIENKCSRLSHWYGLIPELFPNVKYIYGIMTGSMEPYLKKLRHYAADVPLISADYGSSEGWIGANINPSLPPESTTYAVLPNIGYFEFIPLKENVEEHMQENGNVSFLSTVPKPVGLTEVKVGEEYE…
Cotton_A_32026	2.4e-192	641.7	0	2.7e-192	641.5	0	1	1	locus=CA_chr12:100745690:100749136:+	MEILHVEKVIEEFETMTKDAENVQRETLKKILEENGSAEYLQNLGLNGRTDPQSFKACVPVVTHQDLEPYIQRIVDGASSLVLTGKPITTISLSSGTTQGRPKFVPFNDELMETTLQIFRTSYAFRNREFPVTNGKALQFIYSSKQSRTKGGLFAGTATTNVFRNSQFKKAMKVMQSQCCSPDEVIFGPDFRQSLYCHLLCGLIFREEIQLVSSTFAHSIVHAFRTLEQVWEELCFDIREGILTSRITFPSVRSAMAKLLKPNPELADLIHRKISGLSNWYGLIPELFPNVKYIYGIMTGSMEHYLKKLRHYAGDVPLISADYGSSEGWIGANINPNVPTESTTYAVLPNIGYFEFIPLKENVEEQVHDRGDANILSMEPKPVSLTEVKIGEEYEVIVT…
Cotton_A_20415	3.2e-191	637.9	0	3.7e-191	637.7	0	1	1	locus=CA_chr12:53012387:53014927:+	MADQMETNDYENGWKFLEELTENGHRIQEQVLEEILMRNAGTEYLSRFLHGQTDKQLFKNNVPIVTYEDIKPYIDRIANGETSNILLADPISEFIQSSGTSGGQPKLIPMTAENFEKKTLELTLVDPIVKRYFDGLEKGKTMSLFFVKKGSETPSGLTVRTLSSCYFMSDSFKKSAPKICTSPIETILCLDHKQSMYCQLLTGLLRRDHVVSISSIFGSVLARSIKFLEDHWNELCSNIRTGCLSDWITDPGCRNAVSLILTRPNPELADTIEHICGNESWEGIIKKLWPEAKYINSVITGTMSQYISLLDFYGGGVPLVSPSYGSSESTFGINLNPLSNPYDVSYTFLPNMAYFEFLPVDKDGGEKAQESDFDGVSSQWSSEITNANGNVGPVDFANV…
Cotton_A_14382	1.6e-188	629	0	1.8e-188	628.8	0	1	1	locus=CA_chr4:8203187:8206326:-	MLEKKEILDVEKVIRDFEVITKDAENVQRETLKMILEENGCAEYLQNLGLNGRTDPESFKACVPLVTHKDLEPCIQRVADGVFSPILTGKPITAISISSGTTQGKPKFVPFNDELMETTLQIFRTSFAFRNKEFPIENGRALQFIYSSKQIKTKGGLFAGTATSNVFRNSQFRKAMKAMQSECCSPDEVIFGPDFHQSLYCHLLCGLIFHEEIRLVSSTFAYSIVLAFRTFEQVWEELCDDIREGVLTSRITFPSVRSAMAKLLKPNPELADLIEKKCSGLSNWYGLIPKLFPNVKYIYGIMTGCMEPYLKKLRHYAADVPLISADYGSSEGWIGANINPSLPPESATYAVLPNIGYFEFIPLKENVEEHMQDNGNVSFLSMEPKPVDLTEVRVGEEYE…
Cotton_A_17258	4.1e-187	624.4	0	4.7e-187	624.2	0	1	1	locus=CA_chr4:134435955:134438094:-	MAGEKEIKEIYENGMKLLEELTSNAHEIQEQMLEEILIRNAGTEYLSRFFVNGQNHKQNFKTNVPIVTYEDIKPYIDRIANGETSSILFADPITQFIQSTGTSEGKPKLIPMTSESFEKRMVKPLLVDLVMKKCISGLDQGKSFYLFFVKPEMETPSGLMASLYTTSYFKTQIFKNGLAKFCTSPIDTILCLDNKQSMYCQLLTGLLLRDEVVRMGSSFASVLARSIKFLEDYWKELCSNIRTGYLSDWIADPACRNAMSSILIRPDPELADLIQQICEDKSWEGIIKELWPEVKCISSIVTGSMSQYIPLLEFYGGGIPLVSPNCGSSEACFGINLKPLSKPFDVSYTILPNMAYFEFLPVNNDGGGKSREFKLRGVSATESSESTNETTTVNKPVDL…
Cotton_A_17269	1.5e-186	622.5	0	1.7e-186	622.3	0	1	1	locus=CA_chr4:134279934:134282128:+	MAGEIEIKEIYENGMKILEDLTNNAHELQEQMLEEILRRNAGTEYLSRFFPSGQADKLNFKTNVPIVTYEDTKPYIDRIANGETSSILFADPIIQFIRSSGTSGGQQKLIPITAESFEKGKYHLFLVDIVTKKCFSGSDEGKSLSLYFSKPEIETPSGIVASPYLTFYSKTDIFQSNLAKFCTSPVETILCLDNKQSMFCQLLTGLLQRDEVVQLSSIFASVLARATKFLEDYWRELCCNIRTGYLSDWIIDPGCKNAMSLILTGPNPELADLIQQICEDKSWEGVIKKLWPKIKYISSICTGSMSQYISLLEFYGGGIPLVSPSYVSSEACFGINLQPLSKPFDVSYTFLPNTAYFEFLPVNKDGGGKAQETRTMDKPVDLANVKLGQYYEVVVTTLA…
Cotton_A_00085	6.8e-186	620.3	0	7.7e-186	620.2	0	1	1	locus=CA_chr7:37992158:37996070:-	MEAEASNGNGNGNGCSNDHDIIRWFDTISTNVATVQRETLRQILELNRGVEYLKKWFGDKDLDIREMDACEMESLYTCLVPLVSHEDLEPFIQRIADGDTSPILTQHPITTLSLSSGTTEGRQKFIPFTRHSSKTTLQIFRLAAAYRSRVYPTRSKGRILEFIYSSKRFKTRGGLMAGTATTHYFASEEFRIKQEKTKLFTCSPHEVISNGDYKQTTYCHLLLGLFFQKEVECITSTFAYSIVQAFSSFEEQWEDICKDIKEGNVSSKITWPKMRKAVLDIIEPNPILASRIEAICEGLQGSDWFGLVPKLWPNAKYVYSIMTGSMQHYLKKLRHYCGSLPLVSAEYGSTESWIGVNLDPSLEPEKVTFAVMPTFSYFEFIPLYRQDQYSGSGSVDFIE…
Cotton_A_21828	8.6e-183	610.1	0	1.1e-182	609.8	0	1	1	locus=CA_chr13:85054584:85056793:-	MEAAQVVTSNGNADGNYQYEIISWFDSVSKNAAMVQTETLGQILHLNYGVEYLKKWFGDMKIQDMDACALESLYASLVPLASHADFEPFIQRIADGDTAPILTQQPITTLSLSSGTTEGRQKLLPFTRHSSQTTLHIYRLAAAYRSRVYPIREGGRILEFIYSSKQLKTKGGLTAGTATTHYYASEEYNIKQEKTKSFTCSPQEVIFGGDYKQSTYCHLLLGLLFWDEVELIASTFAYSIVQAFATFEEQWEEICSDIKDGTLSSRITLPRMRKAVLDIISPSPCLASQIEAICRDSKASNWYGIVPRLWPNAKYVYSIMTGSMQPYLKKLRHYAASLPLVSADYGSTEGWIGVNLDPCLPPEDVNFAVIPTFSYFEFIPLNKKKQDLTSGTVGYIEDE…
Cotton_A_25742	2e-181	605.6	0.1	2.2e-181	605.4	0.1	1	1	locus=CA_chr2:61984654:61987745:-	MAMNGYEGGLKMIEELTTNAGQIQDKVLREILSRNAGTEYLRGFLHGQTDKQLFKKNVPIVTYEDLKPYIDRIVNGETSDILLAEPITGSGTSGGQPKLMPVTAQVAKKWELFRGLYESLVIKHIVDINQAGKRMELMFARQEIETPSGLMATSVTASIFKGSGFRASLPKLYTSPSETIFCPDPNQSLYCQLLFGLIQREEVVMIGSFFASTVLRAIKFLENHWQELCYDIKTGRLSHQITDSRCRNAASLVMKPNPEQADLIENICNCKSWDGIIRKLWPKARYIAGICTGVMRQYTAELEFYSGGLPLVSSLYASSEAFCGINIEPLCKPSDVSYTFLPNMAYFEFLPVKNERDESIEMKSNNEDTELVDLVNVKPDQCYELVVTNSTGLYRYKVG…
Cotton_A_06756	1.2e-180	603.1	0	1.9e-180	602.4	0	1.3	1	locus=CA_chr3:52282458:52285367:-	MATNDYESVLKMLEEITTNARQIQEQLLDEILRKNAETEYLQGFLHDQTDKQLFKKNVPIVTYDHIKPYIDRIANGKASSDILLVEPLIGFSLSSGTSGGQPKLIPITAESANVTAALDLPDTLLLKAPPPPFGYWHRNSSEELLQQQSPKTNHFGLSIYRHFGDLSQVGKRMELLFAKPDVETPCGLKASAVTTRAFKESSFQAILPKLYTSPYETIFCSDTKQSTYCQLLFGLIQRDEVVVIGSIFAATVLRGIKFIENNWRELCSNIKTGKISDWITDSGCRKAASLILKPNPKLADLLEDICSCKSWEGIVRKLWPRTKYIGTVCTGAMLQFTAELEFYCGGLPLVSGFYACSEGAIAINLEPLSKPSDVSYTILPNTVYYEFLPIKEDCVTDSQ…
Cotton_A_19077	1.4e-180	602.8	0	1.6e-180	602.6	0	1	1	locus=CA_chr12:49267248:49277070:-	MATNGYEGGLKTIEELTTNAEQIQDEVLREILSRNAGTEYLMGFLHGQTEKQLFKKNVPIVTYEDLKPYIDRIANGETSDILLAESVTGSGTSGGQPKLMPVTAEYHKKGALFGTLSQSATMRHFGDINQAGKRMELMFARPEIETPSGLKAASVSTSIYSGSNFRTILPKLYTSPIETIFCPDPNQGLYCQLLFGLIQRDEVVKVGSLFASTVLRGIKFLENHWQELCYDIKTGRLSDWITDSGCRDAASLVMKPNPEQADLIENICNCKSWEGIVRKLWPKARYIRCVCTGVMRQYIAELEFYCRGLPLVSTSYACSEAICGINLEPLCKPCDVSYTFLPNMAYFEFLPVENDHDESIEMKRNDEDTELVDLVNVKVGQCYELVVSTCAGLYRYKVG…
Cotton_A_17257	2.2e-180	602.2	0	2.5e-180	602	0	1	1	locus=CA_chr4:134464007:134466104:-	MASEKEIKEIYENGMNILEDLTNNVQEIQEQVLQEILKSNAGTEYLSRFFPNGEADNQSFKTNVPIITYEDIKPYIDRIANGETSSILLAYRIIQFLLSTGTSGGQPKLIPMTAESFEKRMSDLLLSDLVTRKCFSGSDEGKSLYLYFIKPEMETPSGLKASFFTTFYFKTESFKNGLAKFCTSPIDTILCLDNKQSMFCQLLTGLLQRDEVVRFGSTFASVLARTIKFLEDYWRELCCNIRTGYISDWIIDPGCKNAMSLILTRPNPKLADSIQQIFEDKSWEGIIVKLWPKIKYIHCIITGSMSQYVSLLEFYGGGIPLVSPIYNSSESSFGINLKPLSKPFDVSYTFLLNTAYFEFLPVGKDGEGKTQETWTDDEPVDLANVKLGRYYEVVVTTLA…
Cotton_A_06755	2.4e-180	602	0	2.7e-180	601.9	0	1	1	locus=CA_chr3:52276962:52281298:-	MLEELTTDAQQIQDQLLGEILSKNAETEYLQGFLHGQTDKQLFKKNVPIVTYEHLKPYIDRIANGEASSDILLVEPLIGSGTSGGLPKLIPTTAESAHITATFNKLYRSLMIKHFGDINQAGKRMELMFAKPDVETPSGLKASAVSTRAFKGSSFKAILPKLYSSPFETIFCPDTKQSMYCQILFGLIQRDEVVMIGSIFASTVVRSIKFLESNWKELCSNIKTGQISEWITDSGCRNAASLMLKPNLELADLIEDVCSCKSWEGIIRKLWPKTKYIGTVCTGAMLQYTAELEFYCGGLPLVSGFYACSEGAVGINLEPLCKPSDVSYTFLPNTVYYEFLSIKEDCVTDSQNQVQLNAMSHHEDTGPVDLVNVKLGQCYEVLVTSSMGLYRYRVGDIIK…
Cotton_A_19073	1.9e-179	599.1	0	2.2e-179	598.9	0	1	1	locus=CA_chr12:49311625:49313699:-	MATNEYEGVLKKIEELTTNAGQIQDEVLGEILSRNAGTEYLRGFLHGQTEKQLFKKNVPIVTYEDLKPYIDRIANGETSDILLAEPITASGTSGGQPKMTPVTAQVTKNCELFRRLYESPVIKHFGDINQAGKRMELMFARPEIETPSGLKAASVSTSIYNDSNFRTILPKLYTSPIETIFCPDPNQGLYCQLLFGLIQRDEVVTVGSLFASTVLRGVKFLENHWQELCYDIKTGRLSDWITDLGCRNAASLVMKPNPEQADVRENICNCKSWEGIIRKLWPKARYIGCVCTGVMRQYTAELEFYCRGLPLVSAFYACSEAICGINLEPLCKSCDVSYTFLPNMAYFEFIPVENEHDESIEMKRNDEDTELVDLVNVKAGQCYELVVTTCAGLYRYKVG…
Cotton_A_19074	5.1e-179	597.7	0	5.8e-179	597.5	0	1	1	locus=CA_chr12:49291190:49293408:-	MATNGYEGELKMIEELTTNAEQIQDEVLGEILSRNAGTEYLRGFLHGQTEKQLFKKNVPIVTYEDLKPYIDRIANGETSDILLAEPITGSGTSGGQPKLMPVTAEVGNKWDLFRRLYESPVIKHFDDINQAGKRLELMFARPEIETPSGLKAASVSTSIYSGSNFRTSLPKLYTSPVETIFCPDPNQGLYCQLLFGLIQRDEVVKVGSVFASTVLRGIKFLENHWQELCNDIKTGRLSDWITDSGCRNAASLVMKPNPEQADLIENICNCKSWEGMIRKLWPKARYICCICTGIMRQYTIELEFYCRGLPLVSDLYACSEAICGINLEPLRKPCDVSYTFLPNMAYFEFLPVKNERDGSIEMKSNNEDTELVDLVNVKAGQCYELIVTTCAGLYRYKVG…
Cotton_A_17267	4.1e-172	574.9	0	5e-172	574.6	0	1	1	locus=CA_chr4:134308656:134310769:+	MDGDIEIKEIYENGMKILEHLTNNAHELQEQMLEEILKRNAGTEYLSRFFSSDQADKQSFKTNVPIVTYEDIKPYIDRIANGETSSILFADPITHAGTSEGQQKLIPITTESFEKGKYHRLLADIVVKKCFSDLHEGKSFYLYFSKPDMKTPSGLVASPYSTFYSKTNTFKNSLAKFCMSPIETILCLDHKQSMFCQLLTGLLQRDEVVRLGTIFASVLARTIKFLEDYWRELCCNIRTGYLSDWIIDPGCKNAMSLILTGPNPELADLIQQICEDKSWEGVFKKLWPKIKYISSICTGSMSQYIPLLELYGGGIPLVSPSYVSSEACFGINMKPLSNPFDVSYTFLPNTAYFEFLPVNKDGGGKAQETKTIDKPVDLENVKLGQYYEVVVTTLAGLYR…
Cotton_A_17251	2.2e-169	565.8	0	4.3e-144	482.4	0	2	2	locus=CA_chr4:134532644:134534825:+	MAGESEIKETYENGMKILEDLTNNAHELQEQMLEEILRRNAGTEYLSRFFPGGQADKQNFETNVPIVTYEDIKPYIDRIANGETSSILFADPISQFLRRCFSGLDEGKSFYLYFSKPDMKTPSGLVASPYSTFYSKTNTFKNSLAKFCISPIETILCLDNKQSMFCQLLTGLLQRDEVVRFGSIFASVLARTIKFLEDYWRELCCNIRTGYLSDWIFDPGCKNAMSLILTGPNPELADLIQQICEDKSWGGVIKKLWPKIKYISSVCTGSMSQYIPLLEFYGGGIPLVSPSYVSSEACFGINLKPLSNPFDVSYTFLPNTAYFEFLPVNKDGTGGKAQETRTIDKPVDLANVKLGQYYEVVVTTLAGLYRYRVGDVLKVTGFYNKSPQFQFVERQNVVL…
Cotton_A_17259	1.3e-166	556.7	0	1.4e-141	474.2	0	2	2	locus=CA_chr4:134422069:134424244:+	MAGESEIKETYENGTKILEDLTNNAHELQEQMLEEILRRNAGTQYLSRFFPSGQADKQNFKTNVPIVTYEDIKPYIDRIANGETSSILLADPINQCFSVSDEGKSLSLYFSKPDMETPSGLVASPYMTFYSKTNIFETRLAKFCLSPIETILCLDNKQSMFCQLLTGLLQRDKVVWLASNFASVLARTIKFLEDYWRELCCNIRTGYLSDWIIDPGCKNAMSLILTRPNPELADLIQQICEDQSWEGVIKKLWPKIKYIRSVCTGSMSQYIPLLEFYGGGIPLVSPSYVSSEACFGINLKPLSNPFDVSYTFLPNTAYFEFLRVNKDGGGKAQETRTIDKPVDLANVKLDQYYEVVVTTLAGLYRYRVGDVLKVTGFYNKSPQFQFVERQNVVLSIDAD…
Cotton_A_24951	1.9e-153	513.3	0.3	1.1e-88	299.6	0	2	2	locus=CA_chr12:128786813:128788853:+	MEPTISIGSGWKILEGMTINAYQTQQQVLEEILTQNLHTEYLSQFLNGHSDKEHFKTKVPVVDYEDIKPYMERIANEEPSNIILAETVTALTRSSGTSAGRPKLMPLTDSELDRRTYGRCLISSVINKFVDGLDQGKRMQLLFVRPEIKAPSGLPTRSILTSYLICKNFEKHESSLHTSPIATILCSDSKQSMYCQMLCALLQRNEVVCVGLVFGSTLVQAIRFFEDYWKELCSNIRRGSMAQYIPMLEFDCGGIPLVSKCCASSEGLLGINLKPLSKPCDTCYTLVPNMAYFEFLPVHENNEEERSKKEVIEVVDLVNVKLGQCYELVVTTFIGLYRYKVGDILKVTGYHNNAPQFQFVRRKDAFLSIDSEKTAEDELAEGILQAKLFVGQFQLQLVD…
Cotton_A_19538	3.9e-148	495.7	0	4.4e-148	495.6	0	1	1	locus=CA_chr3:45641426:45643372:+	MTDDALLKQLEESTKDFSRHQAETLRSILQHQRGVRYLQRHLPGAGDHNFLIDAATFRLSVPLSCYDDYADYINQLADGDKCTSDDDHDHRHLLSVDPLVCFFYSSGTSSMKPKLIPYFDSTLSKGASHIAHQGSAAVLRKFFPPRPEVNKRLAFIYADSITTTKGGFKVMAASSFPLHSSSNPNRSLFMSLSSPMEVILGSNVEHQMYCHLLCGLRNSDSIDAIHVPYAIGLIKAMWVLESKWKQLCDDIEKGILCSLINDVRMRDSVVQVLGGPQPDLSNRIRLIFEKKDWGGILSKLWPNVRYIRSVMTGSMKQYYSKLKYYAGEVPLVGGDYFASECCVAINLDIKQPPDLTRFVMLPTAAYFEFLPFDLAENNVVGEETVDVCGVEVGKVYEVV…
Cotton_A_17262	1.3e-141	474.2	0	1.3e-106	358.7	0	2	2	locus=CA_chr4:134340420:134342615:+	MDGDIEIKEIYENGMKILEHLTNNAHELQEQIDQADKQSFKTNVPIVTYEDIKPYIDRIANGETSSILFADPITQFIRSAGTSGGQQKLIPITTESFEEGKYHRLLADIVVKKCFSDLDEGKSFYLYFSKPDMKTPSGLVASTYSTFYSKTNTFKNSLAKFCISPIETILCLDHKQIMFCQLLTGLLQRDEVVRLGSIFASVLARTIKFLEDYWRELCCNIRTGYLRDWIIDPGCKNAMSLILTGPNPELADLIQQICEDKSWEGVFKKLWPKIKYISSICTGSMSQYIPLLELYGGGIPLVSPSYVSSEACFGINMKPLSNPFDVSYTFLPNTAYFEFLPVNKYGGGKAQETRTIDKPVDLENVKLGQYSEVVVTTLAERQNVVLSIDGDKTTEEDLS…
Cotton_A_20414	1.6e-137	460.7	0	1.8e-137	460.5	0	1	1	locus=CA_chr12:53000966:53003202:+	MYLLFSNPDFDTPSGLKARMFSSSYLSSPTFKTTVCKYVTTPIEIILSLNKPQSMYCQLLIGLIRRHEVLRIGTIFASTFPNCIKFLQDHWKDICSNIRTGHLSDWITEQDCRTPMSSFLLEPNSELADLLEPIFENESWEGIITKLWPKAKYIDAIVTGSMSQYIGLIDYYSGRLPIISTFYNSSEACFGINMEPLNKPWDVSYTFLPNMAYFEFIPVDKESPQKAQKLHFNGVSNEESIEKLENGNAQIVDLVDVKIGQYYEVVVTTLAGLYRYRVGDILKVTGFHNKSPKFQFVERQNVALSIDRDKTSEADLSKAIKAAEIELEPRGFLLTAYSSFADTWSIPGRYVLFWELKLRDSNTDQLKLDSNTMEQCCRRVEESLDFTYRLFRKMNLIGP…
Cotton_A_17268	2.8e-131	440.1	0	1.4e-111	375.2	0	2	2	locus=CA_chr4:134296441:134304064:-	MADESEIKEIYENGMKILEDLTNNADELQEQILEEILTRNAGTEYLSRFFPNGQADKQSFKTNVPIVTYEDIKPYIDRIANGEISSILFADPITPFIRSSGTSGGQPKLIPMTAESFEKRKYHLLLSDIVVKKCFSGLDEGKLLLLHFIKPEMGTPSGLVASPYTTFFSKTNTFKNSLAKSSTSPIDTILCLENKQSMYCQLLSGLLQLDKIIVIGSSFASVLARSIKFLEDYWKEFCSNIRTGYLSDWITDHGCRNAMSSILTGPNPELADLIQQICQDISWEGIIKKLWPKIKYIHGIITGSMSQYVSLLEFYGGGIPLVSRSYNSSECSFGINLNPLSKPFDVSYTFLPHTAYFQFLPVNNDCGGKSREFELHGASATESSGIKNETMAVNELVDL…
Cotton_A_25741	2.8e-115	387.3	0.3	2.1e-85	288.7	0.1	2	2	locus=CA_chr2:61977158:61979610:-	MATNGYESGLKMIEELTTNAEQIQDEVLREILSRNAGTECLRGFLSQTDKQLFKKNVPIVTYEDLRPYIDKIVNGETSDILLAEPITGSGTSGGQPKLMPVTAQVAKKWELFRCLSESPVIKGLPLVSAVYACSEAICGINLEPLCKPSDVSYTFLPNMAYFEFLPVKNERDGSIEMKSNDEDTELVDLVNVKAGQCYELVVTTCAGLYRYKVGDVLMVSGFYNNAPQFQFVERKNVILSVDQEKTSETDLFKAVTEAKALLDPLGFILTEYTSYVDTSSAPGHYVLFWEIKGKEGKHCKELDPKIMVECCSRMEESLHYTYKIYRKRNIVGALEIRVVKQGSFEALIDYCVSKGTSLSQYKKPSCIKSEEALKILDSRVIGKYFSPKSPL
Cotton_A_06276	3.1e-74	251.9	0	1.2e-72	246.6	0	2	1	locus=CA_chr7:91559388:91560389:-	MEELTTNAQQIQEQVLSHILTTNAGTQYLSRFINGDADKQCFKTNVPIVTFEDIKPYIDRIANGETSNILLTQPVHEFHLSTGTSGGLPKLIPVTVETYNQIAVYYFALLGSLMNKQFGFGDLDKTGKRLQLLFAKTGSETAGGLKATTVLTSMLNQPQFRTAIPKLLTSPIETIFCPDNNQSMFCQLLLGLIHRDEVVSVGSTFATVVLRAIKFLEQYYGELCSNIRTGRTSDWVTDPGCRNIVTSIVKLWPKAKLVDAITTGVMSQYAETLEF
Cotton_A_17260	1.5e-73	249.6	0	1.7e-73	249.5	0	1	1	locus=CA_chr4:134348408:134349130:+	METPSGLVASLYTTFYFKTKSFKTGLAKFCASPIETILCSDNEQSMFCQLLTGLLQRDEVVRMGSSFASVLPRSIKFLDDYWKELCSNIRTGYLSDWITDAGCRSAMSLILTRPNPEMTDLIQQICEDKSWEGIIKKLWPKIKYISSICTGSMSQYIPFLEFYGGGISLVSPNYSSSEACFGINLKPLSKPFDVSYTFLPNTAYFEFLPVNKDGGGKAQETRTIDKPVDLVNVKLDQYYR
Cotton_A_19076	5e-68	231.4	1.2	5.6e-68	231.2	0.9	1	1	locus=CA_chr12:49280176:49281005:-	MAYFEFLPVENDHDESIEMKRNDEDTELVDLVNVKAGQCYELVVSTCAGLYRYKVGDVLMVSGFSNNAPQFQFVERKNVILSVDQEKTSETDLFKAVTEAKALLDPLGFILTEYTSYVDTSSAPGHYVLFWEIKGKEGKNCKELDPKIMVECCSRMEESLHYTYKIYRKRNIIAALEIRVVKQGSFEALMDYYVYKGTSLSQYKKPSCIKSEEALKILDSRVIGKYFSPKSPL
Cotton_A_33271	3.2e-48	166.1	1.6	1.5e-33	117.6	0	2	2	locus=CA_chr2:17118775:17128041:+	MTNAEQIQEEVLGQILKRNAATEYLSRYLHVKTDKKLFKMNVPIVTYEDIKPYIDRIANGEPSNILLAESMLEFFRSSGTSGGQPKLIPVNAETLKLLAISSALLSLSQEVQFNYASQHEPIEKKNNNENIEPIDLVHVKLGQYYELLVTSYAGLYRYKVGDVLKGSLVTLIHVQFLVTMSYFGSSRQNKATIA
Cotton_A_32146	2e-44	153.5	0.2	2.2e-44	153.4	0.1	1	1	locus=CA_chr13:78160721:78161245:+	MVSGFYNNAPQFQFVERKNVILSVDQEKTSETDLFKAVTEAKALLDPLGFILTEYTSYVDTSSAPGHYVLFWEIKGKEGKNCKELDPKIMVECCSRMEESLHYTYKIYRKRNIIAALEIRVVKQGSFEALMDYYVSKGTSLSQYKKPSCIKSEEALKILDSRVIGKYFSPKSPL
Cotton_A_19075	7.8e-43	148.3	0	8.6e-43	148.1	0	1	1	locus=CA_chr12:49281265:49282397:-	MATNGYEGGLKTIEELTTNAEQIQDEVLREILSRYAGTEYLKGFLHGQTEKQLFKKNVPIVTYEDLKPYIDRIANGETSDILLGEPVTGSRTSGGQPKLMPVTAEFANKWELFRGLYESSVIKHFGDINQAGKRLELMFARPEIETASGLKAASVSTSIYNECNFRTILPKLYTSPIETIFCPDPNQGLYCQLLWFNPTRRGYHGWFNLCIYGVKRSIKRLDHRLRMQKCGIIGHEA
Cotton_A_17261	1.4e-35	124.4	0.1	1.6e-35	124.2	0.1	1	1	locus=CA_chr4:134347804:134348205:+	MDGETDIKEIYENVMNILEDLTSNAHKLQEQVLEEILKSNAGTEYLSRFFPSGQADKQSFKTNVPIITYEDIKPYIDRIANGETPSILLAYRITQFIQSTGTSEGQPKLIPMTAESFEKRMNEPLLADLVIKR
Cotton_A_32027	1.9e-35	123.9	0	2.1e-35	123.7	0	1	1	locus=CA_chr12:100742891:100743470:+	MTKDAENVQRETLKKILEENGSAEYLQNLGLNGRTDPQSFKACVPVVTHQDLEPYIQRIVDGASSLVLTGKPITTISLSSGTTQGRPKFVPFNDELMETTLQIFRTSYAFRNRYMIGYLLTFLGPPTIWPLVTPHHALPCHHYFLISTSLICLLYQSMYILIRC
Cotton_A_17266	1.9e-34	120.6	0	2.2e-34	120.4	0	1	1	locus=CA_chr4:134317127:134317528:+	MDGETDIKEIYENVMNILEDLTSNAHKLQEQVLEEILKSNAGTEYLSRFFPNGQADKQSFKTNVPIITYEDIKPYIGRIANGETPSILLAYRITQFIQSTGTSGGQPKLIPMTAESFEKRMYEPLLADLVIKR
Cotton_A_37033	8.1e-31	108.6	0	9.2e-31	108.4	0	1	1	locus=CA_chr4:15951129:15951603:+	MATNGYEGGLKTIEELTTNAKQIQDEVLREILSRYTGTEYLKGFLHGRTKKQLFKKNVPIVTYEDLKPYIDRIANGETSDILLAEPVTSSGTSGGLPKLMPVTAEFANKWELFRGLYESSVIK
Cotton_A_20413	1.4e-22	81.4	0.4	1.6e-22	81.2	0.3	1	1	locus=CA_chr12:52999158:52999442:+	MEKSRIEYVLKKIEEQTSNAVEEQEKILENILKRNAETDYLNKFLHGQTDKQLFKKYVPLVTYEDIKSYIDRVIDGEPPNILTTEPIIEFILRY
Cotton_A_31158	1.3e-15	58.5	0	1.5e-15	58.2	0	1	1	locus=CA_chr2:2323185:2323659:-	MAMNGYKGGLKTIEELTTNAEQIQDELFKKNVPIVTYEVLKPYIDRIANGETSDILLAEPVPGFGTSGGLPKLMPVTAEFANKWELFRGLYESSVIK
Cotton_A_06277	3.3e-14	53.8	0.1	3.6e-14	53.7	0.1	1	1	locus=CA_chr7:91557179:91557445:-	MAECCSRMEESLGFIYRLYRKENAIAALEMKVLKQGSFEALMDYYVSQGASLSQYKGSSCIKSKEAIKILDSRVMARFFSPKKPKEFG
Cotton_A_37821	1.7e-07	31.7	0	2e-07	31.4	0	1.1	1	locus=CA_chr8:116809857:116811660:-	MHEIPNPVVVEPGESGITLKLKLGSKVALVGPSGGGKVSIVSQYLKGFLHGQTDKQLFKKNVLIVTYEDVKPYIDRIVSGQPKLMPVIAQVAKKWELFRGLYESPVIK

## Sheet: Sheet2
In the first round of screening, the Hidden Markov Model (HMM) profile PF03321.10 was employed to search against protein sequences of G. raimondii (BGI, v1.0), 39 tentative genes of the GH3 gene family with E-values below the threshold value of 10-5 were obtained. Then, tentative cotton GH3s were aligned with 20 AtGH3 proteins using ClustalX 1.83, NJ phylogenetic trees were then constructed using…
locus ID	full sequence			best 1 domain			#dom			sequence
	E-value	score	bias	E-value	score	bias	exp	N	Description
Cotton_D_gene_10014730	2.3e-210	701.1	0.4	2.7e-210	700.9	0.3	1	1	locus=scaffold237:472831:475035:-	MTRGNPCQLPGMLPNYDPNDSEAGMKILEDLTENVEQIQQRVLEEIITRNARTDYLKGFLDGQFDKQVFKKTVPVVNYEDIKPYIERIANGDSSNIISAEPIIELLTSSGTSGGQPKMMPSTAEDLHRKTFFYNLLVPVMNKYVDGLDEGKAMYLLFVKPETKTPSGLMARPVLTSYYKSNNFKNRPFNRFNVYTSPDETILCSDSKQSMYCQLLCGLVQRQEVLRVGAVFASAFLRAIKFLEHNWKELCSNIRTGHVSDWITDPGCRKVVSLVLNKPKPELADLIEHECNSKSWEGIIKKLWPRTKYIEVIVTGSMAQYVSTLEYYSGGLPLVSTMYASSECYFGINFKPLSKPWDVSYTLIPNMAYFEFLPVKKKNEDGAQYVQCNGVCKENCMEKE…
Cotton_D_gene_10036880	5.1e-208	693.4	0	6.5e-208	693	0	1	1	locus=scaffold52:1961456:1963451:-	MAVDSTLSSAVGASVSEKDAKALQFIEEMTKNVDSVQERILGEILSRNADTEYLKRFQLNGATDRDTFKSKVPVVTYEDLQPEIQRIANGDKSPILSSHPISEFLTSSGTSAGERKLMPTIHEELNRRQLLYSLLMPVMNLYVPGLDKGKGLYFLFIKAETKTPGGLLARPVLTSYYKSDHFKSRPYDPFNVYTSPNETILCPDSIQSMYAQMLCGLIMREEVLRVGAVFASGLLKAVRFLQVNWKQFAHDIETGTLNPKVTDPSVRECMSKILKPNPELAAFITKECSEENWECIITRIWPNTKYLDVIVTGAMAQYIPTLEYYSGGLPMACTMYASSECYFGLNLKPMCKPSEVSYTIMPNMAYFEFLPHDDSSAQDSSRDSPPRLVDLADLEVGKE…
Cotton_D_gene_10029471	4.3e-207	690.3	0	4.9e-207	690.1	0	1	1	locus=scaffold107:1785588:1788137:+	MAVDSPLSSPLGPPACEKDAKALQFIEEMTRNAESVQQRVLAEILSRNAQTEYLTRFQLNGATDRETFKSKLPVITYEDLQPEIHRIANGDRSAILSAHPISEFLTSSGTSAGERKLMPTIKEELDRRQLLYSLLMPVMNLYVAGLDKGKGLYFLFVKSETRTPGGLLARPVLTSYYKSDHFKTRPYDSYNVYTSPNEAILCPDSFQSTYTQMLCGLLDRHQVLRLGAVFASGLLRAIRFLQLNWRQLAHDMETGSLNSKITDPSLRECIVKTLKPNPELAQFVRHECSKDDWEGIIVRIWPNTKYLDVIVTGAMAQYIPTLDYYSGGLPLACTMYASSECYFGLNLNPMCKPSEVSYTIMPNMAYFEFLPHEPNLDSTGFDFTHELPPKLVDLVDVEV…
Cotton_D_gene_10011277	7e-207	689.6	0	8e-207	689.4	0	1	1	locus=scaffold188:373210:375286:-	MPEAPKNTHKPTTDYNLELKNKKILQFIEDVTSNADEVQKKVLQEILSRNAHVEYLQTHGLNGHTDRETFKTIMPVITYEDIQPYVDRIANGDTSPILSSHPISEFLTSSGTSGGERKLMPTIEEELGRRSLLYSLLMPVMSQFVPGLDKGKGMYFLFIKSEAKTPGGLVARPVLTSYYKSTHFKDRPYDPYTNYTSPNETILCPDSYQSMYSQMLCGLCQHKEVLRVGAVFASGFIRAIKFLEKRWRFLCNDIRTGTIDSQITDQSVREAVMKILKPDPQLADFIEAECSKDSWQGIITRLWPNTKYVDVIVTGTMSQYIPTLDYYTNGLPLVCTMYASSECYFGVNLNPLCKPSEVSYTLIPTMAYFEFLPVQRNNGVNSSISVPKTLNEKEQQELV…
Cotton_D_gene_10016436	2.8e-206	687.6	0	3.2e-206	687.5	0	1	1	locus=scaffold99:368459:370445:-	MAVDSAISSPLGPPACEKDAKSLRFIEEMTRNADSVQERVLSDILTQNSQTEYLRRFKLNGASDRDSFKSKLPVITYEDLQPEIQRIANGDRSAILSAHPISEFLTSSGTSAGERKLMPTIKEELDRRQLLYSLLMPVMNLYVPGLDKGKGLYFLFVKSETRTPGGLLARPVLTSYYKSEHFKTRPYDPYNVYTSPNEAILCPDSFQSMYTQMLCGLQDRHQVLRVGAVFASGLLRAIRFLQLNWRQLSQDIETGTLNQKVTDPSLRECMGKILKPDPELARFVRRECSKESGEGIITRIWPNTKYLDVIVTGAMAQYIPTLDYYSGGLPKACTMYASSECYFGLNLNPMCKPSEVSYTIMPNMAYFEFLPHDPNSAGFTRDSPPKLVDLVDVEIGKEY…
Cotton_D_gene_10038257	4.3e-206	687	0	4.8e-206	686.9	0	1	1	locus=scaffold57:3938985:3940968:-	MAVDSPLSSQLGPPACERDAKALHFIEETTSHADSVQDRVLTEILTRNSQTEYLTRFKLNGATDRETFKSKLPIITYEDLQPEIHRIANGDRSAILSAHPISEFLTSSGTSAGERKLMPTIKEELDRRRLLYSLLMPVMNLYVPGLERGKGLYFLFVKSETRTPGGLLARPVLTSYYKSDHFKTRPYDPYNVYTSPNEAILCPDSFQSMYAQMLCGLLQRQQVLRVGAVFASGLLRAIRFLQLNWPQLTQDIEIGALNPKLTDPSLREYMDKILKPNPELAECVRHECSKDNWEGIIARIWQNTKYLDVIVTGAMAQYIPTLDYYSGGLPLACTMYASSECYFGLNLNPMCKPSQVSYTIMPNMAYFEFLPHEPDSFGFPRDSPPKVVDLVDVEVGKEY…
Cotton_D_gene_10029688	1.4e-205	685.3	0	1.6e-205	685.1	0	1	1	locus=scaffold63:1342854:1344905:-	MPEAPKILSGSADCIDDIVVENNNKVLKFIEDVTADADEVQRRVLSEILSRSANVEYLQRYGLNGCTDRETFKKVIPVVTYEDLKPDIERIANGDTSPILCSQPISEFLTSSGTSAGERKLMPTIEEELGRRSLLYSLLMPVMSQFLPGLDKGKGMYFLFVKSEAKTPGGLVARPVLTSYYKSSHFKNRPNDPYTNYTSPKETILCLDSYQSMYSQLLCGLFQNEDVVRVGAVFASGFIRAIQFLEKHWSLLCKDIRTGTIDSKITDPSVREAVMKILKPNPKLADFVEAECSKGSWKGIITRLWPETKYIDVIVTGTMSQYIPALDYYSNALPLVCTMYASSECYFGINLNPLCNPSEVSYTLIPNMAYFEFLPVTRKDELTGSISEPTALNDKEKQQ…
Cotton_D_gene_10032960	1.8e-203	678.4	0	2.7e-203	677.8	0	1.2	1	locus=scaffold28:2237585:2245490:-	MFMAVESTLPTPVRTPASDKDAKVLQFIEEMTKNVDSVQERVLREILGRNAETEYLERFSLNGATDRETFKSRIPVVTYEDIQPEIQRIANGDKSPIFSVHPISEFLTSSGTSAGERKLMPTIHEELDRRQLLYSLLMPVMNLYVPGLDKGKGLYFLFVKAETKTPGGLLARPVLTSYYNSDHFKTRPYDPFNVYTSPNEAILCVDSFQSMYAQMLCGLIMRDEVLRVGAVFASGLLRAIHFLQNNWKQLAHDIATGTLNPKITDAPVRECMRKILKPNPELAQLVTMECYEENWECIIKRIWPRTKYLDVIVTGAMAQYIPTLEYYSGGLPMACTMYASSECYFGLNLNPMCKPSEVTYTIMPNMAYFEFLPHGSSTSCLVDLADVEVGKEYELILTT…
Cotton_D_gene_10035892	1.1e-195	652.7	0	1.2e-195	652.5	0	1	1	locus=scaffold5:4038149:4041308:+	MDGKKLEYKGEDALKEIEKLTTTAGDVQYGILKEILKRNAETEYLNKYMNGSIDVSQFKSCVPVITYKNIYPYIQRIANGEDSSLITGQPITEILCSSGTSAGEPKLTPSIAEDLDRRTFLYNLIMPIMNQYIPGLDDGKAMYLYFVKAELSTPCGLPFRTVLTSYYKSKHFKCRTRDPFNDFTSPDQAILCNDSNQSMYCQLLAGLVHRHQVMRLGAVFASALLRATSFLERKWAQLCNDIRTGHLDLSIIDPACRSAMMSILSSPNPDLADEIESICSRPSWKGILCHLWPRAKYIEAVVTGSMAQYIPPLEYYSAGKLPLVCTMYASSECYFGVNLKPICDPAEVAFTLLPNMGYFEFLPLGENGALAMDIDEEEAVPNDRLVDLVNVKFGSYYEL…
Cotton_D_gene_10025661	7e-195	650	0	8.1e-195	649.8	0	1	1	locus=scaffold95:878596:880773:+	MIEKMELLDVDKLIEEFESMTKDAGNVQRETLKKILEENGCAEYLQNLGLNGRTDPESFKACVPLVTHNDLQPYIQRIVDGSSSPILTGKPITTISLSSGTTQGKPKFVPFNDELMETTLQIYRTSYAFRTREFPIENGKALQLIYSSKQSKTKGGLIAGTATTNVFRNSQFKNTMKAMQSQCCSPDEVIFGPDFHQSLYCHLLCGLIFREEIQFISSTFSHSIVHAFRTFEQVWEELCADIREGVLTSRITFPSVRSAMAKLLKPNPELADLIHKKCLGLNNWYGLIPELFPNVKYIYGIMTGSMEPYLKKLRHYARDLPLISADYGSSEGWIGANVNPNVPPELATYVVLPDIGYFEFIPLKENVEEAKPVGLTEVKVGEEYEVIITSFAGLYRYRL…
Cotton_D_gene_10035669	4.3e-191	637.5	0	4.9e-191	637.3	0	1	1	locus=scaffold5:1579737:1582794:+	MLEKMEILDVEKLIGDFEVMTKDAENVQRETLKMILEENGCAEYLQNMGLNGRTDPESFKACVPLVTHKDLEPYIQRVADGAFSPILTGKPITTISLSSGTTQGKPKFVPFNDELMESTLQIYHTSFAFRNREFPIENGKALQFIYSSKHSKTKGGLFAGTATTNVFRNSQFKKAMTAMQSECCSPDEVIVGPDFHQSLYCHLLCGLIFHEEIQLVSSTFAHSIVLAFRTFEQVWEELCDDIREGVLTSRITFPSVRSAMAKLLKPNPELADLIEKKCSRLSNWYGLIPELFPNVKYIYGIMTGSMEPYLKKLRHYAADVPLISADYGSSEGWIGANINPSLPPESTTYAVLPNIGYFEFIPLKENVEEHMQENGNVSFLSTEPKPVGLTEVKVGEEYE…
Cotton_D_gene_10011274	5.7e-190	633.8	0	6.4e-190	633.7	0	1	1	locus=scaffold188:207443:209383:-	MPVITYEDIQPHIDRIANGDTSPILSSNPISEFLTSSGTSGGERKLMPTIEEELGRRSLLYSLLMPVMSQFVPGLDEGKGMYFLFIKSEAKTPGGLVARPVLTSYYKSTHFKNRPYDPYTNYTSPNETILCPDSYQSMYSQMLCGLCQHKEVLRVGAVFASGFIRAIKFLEKHWRLLCNDIRTGTIDSQITDQSVREAVMKILKPDPKLADFIEAECSKDSWQGIITRLWPNTKYVDVIVTGTMSQYIPTLDYYSNGLPLVCTMYASSECYFGVNLNPLCKPSEVSYTLVPTMAYFEFLPVQRNNGVTSSISVPKTLNEKEQQELVDLVDVKLGQEYELVVTTYSGLYRYRVGDVLRVAGFKNNAPQFNFICRKNVVLCIDSDKTDEVELQNAVKNAVN…
Cotton_D_gene_10035671	1.4e-187	625.9	0	1.7e-187	625.7	0	1	1	locus=scaffold5:1595955:1599104:+	MLEKKEILDVEKVIRDFEVLTKDAENVQRETLKMILEENGCAEYLQNLGLNGRTDPESFKACVPLVTHKDLEPCIQRVADGAFSPILTGKPITTISITSGTTQGKPKFVPFNDEMMETTLQIFRTSFAFRNKEFPIENGRALQFIYSSKQIKTKGGLFAGTATSNVFRNSQFRKAMKAMQSECCSPDEVIFGPDFHQSLYCHLLCGLIFHEEIQLVSSTFAYSIVLAFRTFEQVWEELCDDIREGVLTSRITFPPVRSAMAKLLKPNPELADMIEKKCSGLNNWYGLIPELFPNVKYIYGIMTGCMEPYLKKLRHYAADVPLISADYGSSEGWIGANINPSLPPESATYAVLPNIGYFEFIPLKENVEEHMQENGNVSFLSMEPKPVDLTEVRVGEEYE…
Cotton_D_gene_10012676	5.5e-186	620.7	0	6.2e-186	620.5	0	1	1	locus=scaffold346:798232:800206:-	MDGGTDTKEIYENVMNILEDLTSNAHKLQEQVLEEILKSNAGTEYLSRFFPNGQADKQSFKTNVPIITYEDIKPYIDRIANGDTPSILLAYRITQFIQSSGTSGGQPKLIPMTVESFEKRMYEPLLPDLVIKRCFNGSDEGKSLYLYFIKPEMETPSGLVASLYTTFYFKTKSFKTGLAKFCTSPIETILCSDNKQSMFCQLLTGLLQRDEVVRMGSSFASVLPRSIKFLDDYWKELCSNIRTGYLSDWITDAGCRNAMSLILTRPNPEMADLIQQICEDKSWEGIIKKLWPKIKYITSICTGSMSQYIPLLEFYGGGIPLVSPNYSSSEACFGINLKPLSKPFDVSYTFLPNTAYFEFLPVNKDGGGKARDTRTIDKPVDLVNVKLGQYYEVVVTTLT…
Cotton_D_gene_10012675	6e-186	620.6	0	6.8e-186	620.4	0	1	1	locus=scaffold346:780228:782359:+	MAGEKEIKEIYDNGMKILEELTSNAYEIQEQMLEEILIRNAGTEYLSRFFVHGQNHKQNFKANVPIVTYEDIKPYIDRIANGETSSILFADPITQFIQSTGTSEGKPKLIPMTAESFEKRMVKPLLVDLVMKKCISGLDQGKSFYLFFVKPEMETPSGLMASLYTTSYFKTQIFKNGLAKFCTSPIDTILCLDNKQSMYCQLLTGLLLRDEVVRIGSSFASVLARSIKFLEDYWKELCSNIRTGFLSDWIADPACRNAMSSILTRPEPELADLIQQICEDKSWEGIIKEVWPEVKCISSIVTGSMSQYIPLLEFYGGGIPLVSPNCGSSEACFGINLEPLSKPFDVSYTILPNMAYFEFLPVNNDGGGKSREFKLRGASATESSESTNETTTVNKPVDL…
Cotton_D_gene_10004870	2.1e-184	615.5	0.1	1.2e-154	517.2	0	2	2	locus=scaffold252:279496:285124:+	MATNDYESGLKMMEELTTDAQQIQDQLFGEILSKNAETEYLQGFLHGQTDKQLFKKKVPIVTYEHLKPYIDRIANGEASSDILLVEPLTGSGTSGGLPKLVPTTAESAHKTATFNKLYRSVMINSGTSGGLPKLVPTTAESAHKTATFNKLYRSVMIKNSSEELSPKTNHFGLSIYRHFGDINQAGKRMELMFAKPEVETPSGLKASAVSTRAFKGSSFKAILPKLYTSPFEIIFCPDTKQSMYCQILFGLIQRNEVVMIGSIFASTVVRNIKFLENNWKELCSNIKTGQISEWITDSGCRNAASLILKPNPELADLIEDVCSCKSWEGIIRKLWPKTKYIGTVCTGAMLQYTAELEFYCGGLPLVSGFYACSEGAIGINLEPLCKPSDVSYTFLPNMV…
Cotton_D_gene_10019697	1.5e-181	606.1	0	1.7e-181	605.9	0	1	1	locus=scaffold42:210399:212484:-	MATNGYEGVLKMIEELTTNAGQIQDEVLREILSRNAGTEYLRGFLHGQTEKQLFKKNVPIVTYEHLKPYIDRIANGETSDILLAEPITGSGTSGGQPKMTPVTSQVTKNCELFRGFYESPVIKHFGDINQAGKRMELMFARPEIETPSGLKAASVSTSIYKESKFRTILPKLYTSPIETIFCPDPNHGLYCQLLFGLIQRDEVVTIGSLFASTVLRGIKFLENHWQELCYDIKTGRLSDWITDSGCRNAASLVMKPNPEQADLIENICNCKSWEGIIRKLWPKARYIGCICTGVMRQYIAELEFYCRGLPLVSAFYACSEAICGINLEPLCKPYDVSYTFLPNMAYFEFLPVENDHDESIDMKKNDEDTELVDLVNVKAGQCYELVVTTCAGLYRYKVG…
Cotton_D_gene_10036611	2.6e-181	605.3	0.1	2.9e-181	605.1	0	1	1	locus=scaffold134:4845175:4848309:-	MATNGYEGGLKMIEELTTNAEQIQDEVLREILSRNAGTEYLRGFLHGQTDKQLFKKNVPIVTYEDLKPYIDRIVNGETSDILLAEPITGSGTSAGQPKLMPVTAQVAKKWELFRGLYESPVIKHLVDINQAGKRMELMFARPEVETPSGLMATSVTTSIFKGSGFRASLPKLYTSPSETIFCPDPNQSLYCQLLFGLIQREEVVMIGSFFASTVLRAIKFLENHWQELSYDIKTGRLSHQITDSRCRNAASLVMKPNPEQADLIENICNCKSWDGIIRKLWPKARYIAGICTGVMRQYTAELEFYSGGLPLVSSLYASSEAFCGINIEPLCKPSDVSYTFLPNMAYFEFLPVKNERDESIEMKSNDEDTELVDLVNVKPGRCYELVVTNSTGLYRYKVG…
Cotton_D_gene_10019694	3.9e-180	601.4	0	4.4e-180	601.2	0	1	1	locus=scaffold42:181196:184087:-	MPTTGVGNRCWLTASTRPEWEGRGNWKEALVIGLMAANGYEGELKMIEELTTNAEQIQEEVLGEILSRNAGTEYLRGYLHGQTEKQLFKKNVPMVTYEDLKPYIDRIANGETSDILLAEPITGSGTSGGQPKLMPVTAQVVNKWELFRGLYESPAMKHFGDINQAGKGLELMFARPEIETPSGLKAASVSTSIYNECNFRANLPKLYTSPVETIFCPDPNQGLYCQLLFGLIQRDEVVKVGSVFASTVLRGIKFLENHWQELCYDIKTGRLSDWITDSGCRNAASLVMKPNPEQADLIETICNCKSWEGIIRKLWPKARYIWCICTGIMRQYTTELEFYCRGLPLVSALYACSEAICGINLEPLRKPCDVSYTFLPNMAYFEFLPVKNERDGSIEMKSN…
Cotton_D_gene_10030131	9.5e-180	600.1	0	1.1e-179	599.8	0	1	1	locus=scaffold98:2296891:2299013:-	MVQTETLGQILHLNYGVEYLKKWFGDMKIQDMDACALESLYASLVPLASHADFEPFIQRIADGDTAPILTQQTITTLSLSSGTTEGRQKLLPFTRHSSQTTLQIYRLAAAYRSRVYPIREGGRILEFIYSSKRLKTKGGLTAGTATTHYYASEEFNIKQEKTKSFTCSPQEVIFGGDYKQSTYCHLLLGLLFWDEVELIASTFAYSIVQAFASFEEQWEEICSDIKDGTLSSRITLPRMRKAVLDIISPNPCLASQIEAICRDSKASNWYGIVPRLWPNAKYVYSIMTGSMQPYLKKLRHYAVSLPLVSADYGSTEGWIGVNLDPCLPPEDATFAVIPTFSYFEFIPLYKKKQDLTSSTVGYIEDEPVPLSQVKLGQEYELVLTTFTGLYRYRLGDVVE…
Cotton_D_gene_10000213	1.3e-176	589.8	0	1.5e-176	589.6	0	1	1	locus=scaffold564:13749:17553:+	MEKSRIEYLLKKIEEQTSNAGEEQEKILENILKPNAETDYLNKFLHGQTDKQLFKKYVPVVTYEDIKSYIDRIIDGEPPNILTTETITEFILSSGTSGGEPKYVLSTADCSQKRTSIPMLMEAVMHKHIEGLDKGKGMYLLFSTPDFDTPSGLKARMFSSSYLSSPTFKTTLFKIVTTPIEIILSLNKPQSMYCQLLIGLIRRHEVLRIGTIFASTFPNCIKFLQDHWKDICSDIRTGHLSDWITEPDCRTPMSSFLLEPNSELADLLEPIFKNESWEGIITKLWPKAKYIDAIVTGSMSQYIGLIDYYSGRLPIISTFYNSSEACFGINMEPLNKPWDVSYTFLPNMAYFEFIPVDKESPQKAQKLHFNGVSNEESIEKLENGSAQIVDLVDVKMGQF…
Cotton_D_gene_10019691	4.2e-176	588.1	0	4.8e-176	587.9	0	1	1	locus=scaffold42:165019:169135:-	MATNGYEGGLKMIEELTTNASKFQDQELGEILSRNAGTEYLRGFLHGQTEKQLFKKHVPIVTYEDLKPYIDRIANGETSDILVAEPVTGSGTSGGQPKLIPVTAEYLKKGPLVGTFSESPTMRHFGDINQAGKRMELMFARPEIETPSGLKAATFSTSMYSESKFRTNLPKLYTTPLETIFCPDPNHGLYCQLLFGLIQRDEVVKVGSLFASTVLRGIKFLENHWQELCYDIKTGRLSDWITDSGCRNAASLIMKPNPEQADLIESICNYKSWEGIIRKLWTKARYIGCICTGAMRQYTTELEFYCRGLPLVSAFYACSETFCGLNLEPLCKPCDISYTLLPNMAYFEFLPVKNERDESFEMKSNDEDTELVDLVNVKVGQCYELVVSTCAGLYRYKVG…
Cotton_D_gene_10018025	1.7e-172	576.2	0.1	2.1e-172	575.9	0	1	1	locus=scaffold152:741884:745516:-	MDACEMESLYTSLVPLVSHEVLEPFIQRIADGDTSPILTQHPITTLSLSSGTTEGRQKFIPFTRHNPETTLQIYRLAAAYRSRVYPTRSNGRVLEFIYSSKRFKTRGGLMAGTATTHIFASEEFRIKQEKIKLFTCSPHEVISNGDYKQTTYCHLLLGLFFRKEIECITSTFAYSMVQAFSSFEEQWEDICEDIKEGNVSSKITLPKMRKAVLDIIEPNPSLASRIEAICKGLQGSDWFGLVPKLWPNAKYVYSIMTGSMQHYLKKLRHYCGSLPLVSAEYGATESWIGVNLDPSLEPEKVTFAVMPTFSYFEFIPLYRQDQYSGSGSVDFIEDDPVPLSQVKVGQEYEIVLTTFTGLYRHRLGDVVEVSGFHNETPKLKFICRRKLLLVINIDKNTEK…
Cotton_D_gene_10002519	7.3e-172	574.1	0	9e-172	573.8	0	1	1	locus=scaffold461:43089:45456:+	MAKLINIKPYIDRIANGETSNILLADPISEFIQSSGTSGGQPKLIPMTAENFEKKTLELTLVDPVVKKYFDGLEKGKTMSLFFVKKGSETPSGLTVRTLTSCYFMSDSFKKSAPKICTSPIETILCLDHKQSMYCQLLTGLLQRDHVVSISSIFGSVLARSIKFLEDHWNELCSNIRTGCLSDWITDPGCRNAVSPILTRPNPELADTIEQICGNESWEGIIKKLWPKAKYINSVITGTMSQYISLLDFYGGGIPLVSPSYGSSESTFGINLNPLSNPYDVAYTFLPNMAYFEFLPVDKDGEEKARESNLDGVSSQWSSEMKNANGNVEPVDSANVKLGQYYEVVVTTFAGLYRYRVGDVLKLTGFHNNSPQFQFVERRNTILSIDMDKTSEEDLLKAI…
Cotton_D_gene_10028838	1.3e-157	527	3.6	1.4e-155	520.3	2.5	2	1	locus=scaffold38:3115057:3117465:+	MATRNEFEDGLKRIEELTTNAEQIQEEVLAQILKRNAATEYLSRYLHGKTDKIANGEPSNILLAESVLEFFGSSGTSGGQPKLIPVTAETLKLLPISSALLTAVMKKHFGNLDQAVKSQEFQFAKEETETPCGLKARAATTSMYKNNDYRNIISKHHTSPIEAIFCSDTNQSMYCQLLADLIQPDEVVMVGSQFATALLRAIKFLEGYWKELCSNIRSGQISDWITDSGCKNAASSIMKPNPQLADSIHKICSCESSEGIIKKLWPNAKFIRAITTGVMSQYVETLEFYSGGLPLVSNTYVCSEAFCRINLEPLSGPSYVSYTFLPTTAYFECLPVNNNSLSLSQEVQFNYASQHEPVEKKSNNENIEPIDLVHVKLGQYYELLVTSYARLYRYKVGDV…
Cotton_D_gene_10000418	9.6e-156	520.9	0	1.1e-155	520.7	0	1	1	locus=scaffold520:83575:85868:-	MADLMGTKDYENGLNFLEELTENGHRIQEQVLEEILLRNAGTEYLTRFLHGRTDKQLFKNNVPIVTYEDIKPYIDRIANGETSNILLADPISEFIQSSGTSGGQPKLIPMTAENFEKKTLELTLVDPVVKKYFDGLEKGKTMSLFFVKKGSETPSGLTVRTLSLCYFMSDSFKKSAPKICTSPIETILCLDHRQSMYCQLLTGLLQRDHVVSISSIFGSVLARSIKFLEDHWNELCSNIRTGCLSDWITDPGCRNAVSSILTRPNPELADTIEHICGNESWEGIIKKLWPAAKYINSVITGTMSLYISLLDFYGGGTPLVSPSYGSSESTFGINLNPLSNPYDVSYTFLPNMAYFEFLPVDKDGEEKARESNLDGVSSQRSLEMTNANGNVEPVDFANV…
Cotton_D_gene_10028470	7.4e-153	511.4	0	8.2e-153	511.2	0	1	1	locus=scaffold43:402577:405613:+	METTLQIFRTSYAFRNREFPVKNGKALQFIYSSKQSRTKGGLFAGTATTNVFRNSQFKKAMKAMQSQCCSPDEVIFGPDFRQSLYCHLLCGLIFREEIQLVSSTFAHSIVHAFRTLEQVWEELCVDIREGILTSRITFPSVRSAMAKLLKPNPELADLIRRKISGLSNWYGLIPELFPNVKYIYGIMTGSMEHYLKKLRHYAGDVPLISADYGSSEGWIGANINPNVPTESTTYAVLPNIGYFEFIPLKENVEEQVHDRGDANILSMEPKPVSLTEVKIGEEYEVIVTSFAGLYRYRLGDVVKVMGFHNSTPELKFICRRNLMLTVNIDKNTEKDLQQAVEEAAKLIAEEKQEVIDFSSHVDMWTDPGHYVIFWEISGEVSDEVLKECCNCLDRSFVDA…
Cotton_D_gene_10019696	6.8e-151	504.9	0.2	4.2e-119	400	0.1	2	2	locus=scaffold42:197017:199228:-	MATNGCEGRLKMIEELTTNAEQIQDEVLGEILRRNAGTEYLRGYLHGQTEKQLFKKNVPMVTYEDLKPYIDRIANGETSDILLAEPITGSGTSGGQPKLMPVTAEVANKWELFRGLYESPAMKGIKFLENHWQELCYDIKTGRLSDWITDSGCRNAASLVMKPNPEQADLIETICNCKSWEGIIRKLWPKARYIWCICTGIMRQYTTELEFYCRGLPLVSDLYACSEAICGMNLEPLCKPCDISYTFLPNMAYFEFLPVKNERDGSIEMKSNNEDTELVDLVNVKAGQCYELVVTTCAGLYRYKVGDVLMVSGFYNNAPQFQFVERKNVILSVDQEKTSETDLFKAVTEAKALLDPLGFILTEYTSYVDTSSAPGHYVLFWEIKGKEGTHCKELDPKIM…
Cotton_D_gene_10012674	1.9e-145	486.9	0	2.3e-145	486.7	0	1	1	locus=scaffold346:761441:763060:+	MSDLLLSDLVTRKCFSGSDEGKSLYLYFIKPEMETPSGLKASFFTTFYFKTESFKNGLAKFCTSPIDTILCLDNKQSMFCQLLTGLLQRDEVVRFGSTFASVLARTIKFLEDYWRELCSNIRTGYLSDWIIDPGCKNAMSLILTRPNRELANSIQQICEDKSWEGIIVKLWPKIKYIHCIITGSMSQYVSLLEFYGGGIPLVSPIYNSSESSFGINLKPLSKPFDVSYTFLPNTAYFEFLPVSKDGEGKAQETWTDDEPVDLANVKLGRYYEVVVTTLAGLYRYTVGDVLKVTGFYNKSPQFQFVERRNVVLSIDVDKTTEEDLSKAIMKAKLILEPLGIMLTTYSSYADTSLTPGRYVLFWELKMKGSNDLPKLDAKIMEQCCCMVEESFDFTYKSHR…
Cotton_D_gene_10019692	3.6e-144	482.7	0.1	4e-144	482.5	0.1	1	1	locus=scaffold42:171947:173403:-	MELMFARPEIETPSGLKAASVSTRIYNESKFRTNLPKLYTSPIETIFCPDPNQGLYCQLLFGLIQRDEVVMVGSLFASTVLRGIKFLENHWQELCYDIKTGRLSDWITDSGCRNAASLIMKPNPEQADLIESICNYKSWEGIIRKLWTKARYIGCICTGAMRQYTTELEFYCRGLPLVSAFYACSEAFCGLNLEPLCKPCDVSYTLLPNVAYFEFLPVKNERDESFEMKSNDEDTELVDLVNVKAGQCYELVVTTCAGLYRYKVGDVLMVSGFYNNAPQFQFVERKNVLLSVDQEKTSETDLFKAVTEAKALLDPLGFILTEYTSYVDTSSAPGHYVLFWEIKGKEGKHCKELDPKIMVECCSRMEESLHYTYKIYRKRNIIAALEIRVVKQGSFEALM…
Cotton_D_gene_10003438	3.9e-141	472.7	0	4.4e-141	472.5	0	1	1	locus=scaffold322:66934:68437:-	MQLLFVRPEIKAPSGLPMRSILTSYLISKNFEKHESSLHTSRIATILCSDSKQSMYCQMLCALLQRNEVVCVGSVFGSTLVQAIRFFEDYWKELCSNIRRGQLSAWISDTGCINSLSMILNKPNPELADLIEDICNAKSWEGIIKKLWPGTKCIDAIGTGSMAQYIPMLEFYCGGLPLVSKYYASSEGLLGINLKPLSKPCDTCYTLVPNMAYFEFLPVHENNEEERSKKEVIEVVDLVNVKLGQCYELVVTTFIGLYRYKVGDILKVTGYHNNAPQFQFVRRKDAFLSIDSEKTAEDELAEGILQAKLFVGQFQLQLVDYTSAVDISLIPGHCILFWELKMEGSSKSPELSPSIIEESCYIVEQSLNFVYRASRMGNLIGPLEIRMVKHGTFDALMDF…
Cotton_D_gene_10000215	1.1e-112	378.8	0	1.2e-112	378.6	0	1	1	locus=scaffold564:29515:30647:+	MSDSFKKSVPKICTSPIEMILCLDHKQSMYCQLLTGLLQRDHVVSVSSIFGSVLARSIKFLEDYWNELCSNIRTGCLSDWITDPGCRNAVSSILTRPNPELADTIEHICGNESWEGIIKKLWPKAKYINSVITGTMSQYISLLDFYGGGIPLVSPSYGSSESTFGINLNPLSNPYDVSYTFLPNMAYFEFLPVDKDGEEKARESNLDGVSSQWLSEMINANGNVEHVDFTNVKLGQYYEVVVTNFTGLYRYRVGDVLKLTGFHNNSLQFQFVERRNSVLSVDMDKTSEADLLKAIRNAKRHLEPLGFVLMTFSSYAETSSIPGRYVLFWELKFKDNGTMLLHSRRIIGFHI
Cotton_D_gene_10002522	1.4e-74	253.1	0	1.5e-74	252.9	0	1	1	locus=scaffold461:72576:73262:+	MSLFFVKKGSETPSGLTVRTLSSCYFMSDNFKKSVPKICTSPIETILCLDHKQSMYCQLLTGLLQRDHVVSISSIFGSVLARSIKFLQDHWNELCSNIRTGCLSDWITDPGCRNAVSSILTRPNPELADTIEHIYGNESWEGIIKKLWPKAKYINSVITGTMSQYISLLDFYGGGIPLVSPSCYGSSESTFGINLNPLSNPYDISYTFLPNMAYFEFLPVDKDGEEKA
Cotton_D_gene_10000409	1.2e-65	223.6	0.7	6.8e-45	155.1	0	2	2	locus=scaffold520:13592:15571:-	MEESRIEYLLKKIEEQTSNAGEEQEKILENILKPNAETDYFNKFLHGQTDQQLFKKYVPVVTYQDIKSYIDRIVDGEPPNISSTETITEFIPRVGDILKVTAFHNKSPKFQFVERQNMVLSIDMDKTSEADLRKAIKAAEIELEPHGFLLTVYSSFADTGSIPGRYVLFWEIKLRDSNTDQLKLDSNTMEQCCRRVEESLDFTYRLFRKMNSIGPLEIRVVKFGAFDELMNFFVSRGAAPLQYKTPCCLKIKEAIEILDSRVVGKFFSIGNLA
Cotton_D_gene_10001673	9.2e-59	200.9	0.2	1e-58	200.7	0.2	1	1	locus=scaffold406:6516:7200:+	MTNVNGNVEPVDFANVKLGQYYEVVVTTLTGLYRYRVGDVLKLTGFHNNSLQFQFVERRNTVLSIDMDKPSEADLLKAIRNAKRHREPLGFVLMTFSSYAETSSIPGRYVLFWELKFKERNRCLKLDAKIMEQCCSIEEESLDFTYKCLREANKIAALELRVVKHGTFDAVMDFYVSKGASINQYKTPSCIQSEEAVMPKC
Cotton_D_gene_10019693	1.9e-23	84.3	0	2.2e-23	84.1	0	1	1	locus=scaffold42:178058:178345:-	MATNGCEGGLKMIEELTTNAEQIQDQELGEILSRNAGTEYLRGFLHGQTEKQLFKKHVPIVTYEDLKPYIDRIANGETSDILVAEPVTGFYLRHA
Cotton_D_gene_10036612	6.3e-23	82.6	0.6	2.2e-22	80.8	0.4	1.7	1	locus=scaffold134:4850002:4850508:-	MIYSRLMTFLSLFLSGLYRYKVGNALMEKTSETDLFKAVAEAKALLNPLGFILAEYTSYVDTSLALGHYVLFWEIKGKEGKHCKGLDPKVIVECCSRMEESLHYTYKIYRKRNIIATLEMRVVKQGSCEALMDYCVSKGTSLS
Cotton_D_gene_10028469	9.2e-22	78.8	0	1.1e-21	78.5	0	1	1	locus=scaffold43:402159:402455:+	MEILHVEKVIEEFETMTKDTENVQRETLKKILEENGSAEYLQNLGLNGRTDPQSFKACVPVVTHQDLDPYIQRIVDGASSPILTGKPITTISLRHSLL
Cotton_D_gene_10002517	7.4e-15	56	0	8e-15	55.9	0	1	1	locus=scaffold461:28613:28870:+	MEQCCGRVEESLDFIYRLFRKMNLIGPLEIRVVKFGAFDELMNFFVSRGAAPLQYKTPCCLKIKEAIEIVDSRVVGKFFSNGNLA

## Sheet: Sheet3
In the first round of screening, the Hidden Markov Model (HMM) profile PF03321.10 was employed to search against protein sequences of G. hirsutum (NAU, v1.1), 56 tentative genes of the GH3 gene family with E-values below the threshold value of 10-5 were obtained. Then, tentative cotton GH3s were aligned with 20 AtGH3 proteins using ClustalX 1.83, NJ phylogenetic trees were then constructed using …
locus ID	full sequence			best 1 domain			#dom			sequence
	E-value	score	bias	E-value	score	bias	exp	N	Description
Gh_A08G0184	0	1130.3	0	1.7e-177	593.4	0	2.3	2	locus=A08:1836691:1845060:-	MATNDYESVLKMLEEITTNARQIQEQLLDEILRKNAETEYLQGFLHDQTDKQLFKKNVPIVTYDHIKPYIDRIANGKASSDILLVEPLIGFSLSSGTSGGQPKLIPITAESVNVTAALGNLHLSLMIKHFGDLSQVGKRMELLFAKPDVETPCGLKASAVTTRAFKETSFQAILPKLYTSPYETIFCPGTKQSTYCQLLFGLIQRDEVVVIGSIFAATVLRGIKFIENNWRELCSNIKTGKISDWITDSGCRKAASLILKPNPKLADLLEDICSCKSWEGIVRKLWPRTKYIGTVCTGAMLQFTAELEFYCGGLPLVSGFYACSEGAIAINLEPLSKPSDVSYTVLPNTVYYEFLPIKEDCVTDSQNQVQLHTSRHKDTETVDLVNVKPGQCYEILVTS…
Gh_D08G0262	0	1138	0	3e-179	599.2	0	2	2	locus=D04:3896109:3900571:+	MAVLLYLASTNSVKEKKEETVESFPGSYRLQTRKPVLMATNDYESVLKMLEEITTNARQIQEQLLGEILSKNAETEYLQGFLHGQTDKQLFKKNVPIVTYDHIKPYIDRIANGKASSDILLVEPLIGFSLSSGTSGGQPKLIPITAESANVTAALGNLHLSLMVKHFGDLSQVGKRMELLFAKPDVETPSGLKASAVTTRAFKESSFQAILPKLYTSPYETIFCPDTKQSTYCQLLFGLIQRDEVVVIGSIFAATVLRGIKFIENNWRELCSNIKTGKISDWITDSGCRKAASLILKPNPKLADLLEDICSCKSWEGIVRKLWPRTKYIGTVCTGAMLQFTAELEFYCGGLPLVSGFYACSEGAIAINIEPLSKPSDVSYTILPNTVYYEFLPIKEDCV…
Gh_A11G2579	2e-250	834.1	0	4.4e-184	615.2	0	2	2	locus=A11:86008662:86012734:-	MKILEDLTNNAHELQEQMLEEILRRNAGTEYLSRFFPSGQADKLNFKTNVPIVTYEDTKPYIDRIANGETSSILFADPIIQFIRSSGTSGGQQKLIPITAESFEKGKYHLFLVDIVTKKCFSGPDEGKSLSLYFSKPEIETPSGIVASPYLTFYSKTDIFQSNLAKFCTSPIETILCLDNKQSMFCQLLTGLLQRDEVVQLSSIFASVLARATKFLEDYWRELCCNIRTAGEIEIKEIYENGMKILEDLTNNAHELQEQMLEEILRRNAGTEYLSRFFPSGQADKLNFKTNVPIVTYEDTKPYIDRIANGETSSILFADPIIQFIRSSGTSGGQQKLIPITAESFEKGKYHLFLVDIVTKKCFSGPDEGKSLSLYFSKPEIETPSGIVASPYLTFYSKT…
Gh_A03G1354	6.5e-210	700.4	0.2	7.7e-210	700.2	0.1	1	1	locus=A03:92377252:92379703:-	MRACPISCTAVKQQFSTCSRKPKDVNQMTRGNPCQLPGMLPNYDPNDNEAGMKILEDLTENVEQIQQRVLEEIITRNARTDYLKGFLDGQFDKQVFKKTVPVVNYEDIKPYIERIANGDSSNIISAEPIIELLTSSGTSGGQPKMMPSTAEDLHRKTFFYNLLVPVMNKYVDGLDDGKAMYLLFVKPETKTPSGLMARPVLTSYYKSNNFQNRPFNRFNVFTSPDETILCSDSKQSMYCQLLCGLVQRQEVLRVGAVFASAFLRAIKFLEDNWKELCSNIRTGHVSDWITDPGCRKVVSLVLNKPKPELADLIEHECSSKSWEGIIKKLWPRTKYIEVIVTGSMAQYVSTLEYYSGGLPLVSTMYASSECYFGINFKPLSKPWDVSYTLIPNMAYFEFL…
Gh_D02G1794	1.2e-209	699.6	0.4	1.4e-209	699.3	0.3	1	1	locus=D02:60662189:60664648:-	MRACPTSCTAVKQQFSTCSRKPKDVNQMTRGNPCQLPGMLPNYDPNDNEAGMKILEDLTENVEQIQQRVLEEIITRNARTDYLKGFLDGEFDKQVFKKTVPVVNYEDIKPYIERIANGDSSNIISAEPIIELLTSSGTSGGQPKMMPSTAEDLHRKTFFYNLLVPVMNKYVDGLDEGKAMYLLFVKPETKTPSGLMARPVLTSYYKSNNFKNRPFNRFNVYTSPDETILCSDSKQSMYCQLLCGLVQRQEVLRVGAVFASAFLRAIKFLEHNWKELCSNIRTGHVSDWITDPGCRKVVSLVLNKPKPELADLIEHECNSKSWEGIIKKLWPRTKYIEVIVTGSMAQYVSTLEYYSGGLPLVSTMYASSECYFGINFKPLSKPWDVSYTLIPNMAYFEFL…
Gh_A11G1993	4.5e-208	694.3	0	5.7e-208	694	0	1	1	locus=A11:56447917:56449936:-	MISPSSSIMAVDSTLSSVVGASFSEKDAKALQFIEEMTKNVDSVQERILGEILSRNADTEYLKRFQLNGATDRDTFKSKVPVVTYEDLQPEIQRIANGDKSPILSSHPISEFLTSSGTSAGERKLMPTIHEELNRRQLLYSLLMPVMNLYVPGLDKGKGLYFLFIKAETKTPGGLLARPVLTSYYKSDHFKSRPYDPFNVYTSPNETILCPDSIQSMYAQMLCGLIMREEVLRVGAVFASGLLKAIRFLQLNWKQFAHDIETGTLNPKVTDPSVRECMSKILKPNPELAAFITKECSEENWECIITRIWPNTKYLDVIVTGAMAQYIPTLEYYSGGLPMACTMYASSECYFGLNLKPMCKPSEVSYTIMPNMAYFEFLPHDDSSAQDSSRDSPPRLVDL…
Gh_D11G1989	6.1e-208	693.9	0	7.8e-208	693.6	0	1	1	locus=D11:26018863:26020882:+	MISPSSLIMAVDSTLSSAVGASVSEKDAKALQFIEEMTKNVDSVQERILGEILSRNADTEYLKRFQLNGATDRDTFKSKVPVVTYEDLQPEIQRIANGDKSPILSSHPISEFLTSSGTSAGERKLMPTIHEELNRRQLLYSLLMPVMNLYVPGLDKGKGLYFLFIKAETKTPGGLLARPVLTSYYKSDHFKSRPYDPFNVYTSPNETILCPDSIQSMYAQMLCGLIMREEVLRVGAVFASGLLKAIRFLQVNWKQFAHDIETGTLNPKVTDPSVRECMSKILKPNPELAAFITKECSEENWECIITRIWPNTKYLDVIVTGAMAQYIPTLEYYSGGLPMACTMYASSECYFGLNLKPMCKPSEVSYTIMPNMAYFEFLPHDDSSAQDSSRDSPPRLVDL…
Gh_D01G0557	8.5e-207	690.1	0	9.7e-207	689.9	0	1	1	locus=D01:7266590:7268663:+	MPEAPKNTHKPTTDYNLELKNKKILQFIEDVTSNADEVQKKVLEEILSRNAHVEYLQTHGLNGHTDRETFKTIMPVITYEDIQPYVDRIANGDTSPILSSHPISEFLTSSGTSGGERKLMPTIEEELGRRSLLYSLLMPVMSQFVPGLDKGKGMYFLFIKSEAKTPGGLVARPVLTSYYKSTHFKDRPYDPYTNYTSPNETILCPDSYQSMYSQMLCGLCQHKEVLRVGAVFASGFIRAIKFLEKHWRFLCNDIRTGTIDSQITDQSVREAVMKILKPDPKLADFIEAECSKDSWQGIITRLWPNTKYVDVIVTGTMSQYIPTLDYYTNGLPLFCTMYASSECYFGVNLNPLCKPSEVSYTLIPTMAYFEFLPVQRNNGVNSSISVPKTLNEKEQQELV…
Gh_A12G0181	1.2e-206	689.7	0	1.3e-206	689.5	0	1	1	locus=A12:2676124:2678101:-	MAVDSPLSSQLGPPACERDAKALHFIEETTSHADSVQDRVLTEILTRNSQTEYLTRFKLNGATDRETFKSKLPIITYEDLQPEIHRIANGDRSAILSAHPISEFLTSSGTSAGERKLMPTIKEELDRRRLLYSLLMPVMNLYVPGLERGKGLYFLFVKSETRTPGGLLARPVLTSYYKSDHFKTRPYDPYNVYTSPNEAILCPDSFQSMYAQMLCGLLQRQQVLRVGAVFASGLLRAIRFLQLNWPQLTQDIETGALNPKLTDPSLREYMDKILKPNPELAEYVRHECSKDNWEGIIARIWQNTKYLDVIVTGAMAQYIPTLDYYSGGLPLACTMYASSECYFGLNLNPMCKPSQVSYTIMPNMAYFEFLPHDPNSFGFPRDSPPKLVDLVDVEVGKEY…
Gh_A03G1628	1.9e-206	689	0	2.2e-206	688.8	0	1	1	locus=A03:97446817:97448799:-	MAVDSAISSPLGPPACEKDAKALRFIEEMTRNADSVQERVLSDILTQNSQTEYLRRFKLNRATDRDSFKSKLPVIAYEDLQPEIQRIANGDRSAILSAHPISEFLTSSGTSAGERKLMPTIKEELDRRQLLYSLLMPVMNLYVPGLDKGKGLYFLFVKSETRTPGGLLARPVLTSYYKSEHFKTRPYDPYNVYTSPNEAILCPDSFQSMYTQMLCGLQDRHQVLRVGAVFASGLLRAIRFLQLNWRQLSQDIETGTLNQKVTDPSLRECMGKILKPDPELARFVRHECSKESWEGIITRIWPNTKYLDVIVTGAMAQYIPTLDYYSGGLPKACTMYASSECYFGLNLNPMCKPSEVSYTIMPNMAYFEFLPHDPNSAGFTRDSPPKLVDLVDVEIGKEY…
Gh_D12G0182	4e-206	687.9	0	4.5e-206	687.7	0	1	1	locus=D12:2358751:2360733:-	MAVDSPLSSQLGPPACERDAKALHFIEETTSHADSVQDRVLTEILTRNSQTEYLTRFKLNGATDRETFKSKLPIITYEDLQPEIHRIANGDRSAILSAHPISEFLTSSGTSAGERKLMPTIKEELDRRRLLYSLLMPVMNLYVPGLERGKGLYFLFVKSETRTPGGLLARPVLTSYYKSDHFKTRPYDPYNVYTSPNEAILCPDSFQSMYAQMLCGLLQRQQVLRVGAVFASGLLRAIRFLQLNWRQLTQDIETGALNPKLTDTSLREYMDKILKPNPELAECVRHECSKDNWEGIIARIWQNTKYLDVIVTGAMAQYIPTLDYYSGGLPLACTMYASSECYFGLNLNPMCKPSQVSYTIMPNMAYFEFLPHEPDSFGFPCDSPPKLVDLVDVEVGKEY…
Gh_D01G0559	4.2e-206	687.8	0	4.8e-206	687.6	0	1	1	locus=D01:7427672:7429831:+	MPEAPKNTLKPTTDYSLELKNKKTLQFIEDVTSNADEVQKKVLEEILSRNAHVEYLQTRGLNGHTDRETFKKTMPVITYEDIQPHIDRIANGDTSPILSSNPISEFLTSSGTSGGERKLMPTIEEELGRRSLLYSLLMPVMSQFVPGLDEGKGMYFLFIKSEAKTPGGLVARPVLTSYYKSTHFKNRPYDPYTNYTSPNETILCPDSYQSMYSQMLCGLCQHKEVLRVGAVFASGFIRAIKFLEKHWRLLCKDIRTGTIDSQITDQSVREAVMKILKPDPKLADFIEAECSKDSWQGIITRLWPNTKYVDVIVTGTMSQYIPTLDYYSNGLPLVCTMYASSECYFGVNLNPLCKPSEVSYTLVPTMAYFEFLPVQRNNGVTSSISVPKTLNEKEQQELV…
Gh_A01G0546	9.1e-206	686.7	0	1e-205	686.5	0	1	1	locus=A01:9238374:9240450:+	MPEAPKNTHKPTTDYNLELKNKKTLQFIEDVTSNADEVQKKVLEEILSRNAHVEYFQRNGLNGHTDRETFKTIMPVITYEDIQPYVDRIANGDTSPILSSHPISEFLTSSGTSGGERKLMPTIEEELGRRSLLYSLLMPVMSQFVPGLDKGKGMYFLFIKSEAKTPSGLVARPVLTSYYKSTHFKDRPYDPYTNYTSPNETILCPDSYQSMYSQMLCGLCQHKEVLRVGAVFASGFIRAIKFLEKHWRFLCNDIRTGTIDSQITDQSVREAVTKILKPDPKLADFIEAECSKDSWQGIITRLWPNTKYVDVIVTGTMSQYIPTLDYYTNGLPLFCTMYASSECYFGVNLNPLCKPSEVSYTLIPTMAYFEFLPVQRNNGVNSSISVPKTLNEKEQQELV…
Gh_A03G1429	9.2e-206	686.7	0	1e-205	686.5	0	1	1	locus=A03:94060935:94062983:+	MPEAPKILSDSADCIDGIVVENNNKVLKFIEDVTADADEVQRRVLSQILSRSANVEYLQRYGLNGCTDRETFKKVIPVVTYEDLKPDIERIANGDTSPILCSQPISEFLTSSGTSAGERKLMPTIEEELGRRSLLYSLLMPVMSQFLPGLDKGKGMYFLFVKSEAKTPGGLVARPVLTSYYKSSHFKNRPNDPYTNYTSPKETILCLDSYQSMYSQLLCGLFQNEDVVRVGAVFASGFIRAIQFLEKHWSLLCKDIRTGTIDSKITDPSVREAVMKILKPNPKLADFVEAECSKGSWKGIITRLWPETKYIDVIVTGTMSQYIPALDYYSNALPLVCTMYASSECYFGINLNPLCNPSEVSYTLIPNMAYFEFLPVTRKDELTGSISEPTALNDKEKQQ…
Gh_D13G0434	1.8e-205	685.8	0	2.2e-205	685.5	0	1	1	locus=D13:4919812:4922365:+	MAVDSPLSSPLGPPACEKDAKALQFIEEMTRNAESVQQRVLAEILSRNAQTEYLTRFQLNGATDRETFKSKLPVITYEDLQPEIHRIANGDRSAILSAHPISEFLTSSGTSAGERKLMPTIKEELDRRQLLYSLLMPVMNLYVAGLDKGKGLYFLFVKSEIRTPGGLLARPVLTSYYKSDHFKTRPYDPYNVYTSPNEAILCPDSFQSMYTQMLCGLLDRHQVLRLGAVFASGLLRAIRFLQLNWRQLAHDMETGSLNSKITDPSLRECIVKTLKPNPELAQFVRHECSKDDWEGIIVRIWPNTKYLDVIVTGAMAQYIPTLDYYSGGLPLACTMYASSECYFGLNLNLMCKPSEVSYTIMPNMAYFEFLPHEPNLDSTGFDFTHELPPKLVDLVDVEV…
Gh_A01G0547	3e-205	685	0	3.5e-205	684.8	0	1	1	locus=A01:9407662:9409824:+	MPEAPKNTLKPTADYNLELKNKKTLQFIEDVTSNADEVQKKVLEEILSRNAHVEYLQTRGLNGHTDRETFKKTMPVITYEDIQPHIDRIANGDTSPILSSNPISEFLTSSGTSGGERKLMPTIEEELGRRSLLYSLLMPVMSQFVPGLDKGKGMYFLFIKSEAKTPGGLVARPVLTSYYKSIHFKDRPYDPYTNYTSPNETILCPDSYQSMYSQMLCGLWQHKEVLRVGAVFASGFIRAIKFLEKHWRLLCNDIRTGTIDSQITDQSVREAVMKILKPDPKLADFIEAECSKDSWQGIITRLWPNTKYVDVIVTGTMSQYIPTLDYYSNGLPLVCTMYASSECYFGVNLNPLCKPSEVSYTLVPTMAYFEFLPVQRNNGVTSSISVPKTLNEKEQQELV…
Gh_D02G2045	7.8e-205	683.7	0	8.9e-205	683.5	0	1	1	locus=D02:64687129:64689111:-	MAVDSAISSPLGPPACEKDAKALRFIEEMTRNADPVQERVLSDILTQNSQTEYLRRFKLNGASDRDSFKSKLPVITYEDLQPEIQRIANGDRSAILSAHPISEFLTSSGTSAGERKLMPTIKEELDRRQLLYSLLMPVMNLYVPGLDKGKGLYFLFVKSETRTPGGLLARPVLTSYYKSEHFKTRPYDPYNVYTSPNEAILCPDSFQSMYTQMLRGLQDRHQVLRVGAVFASGLLRAIRFLQLNWRQLSQDIETGTLNQKVTDPSLRECMGKILKPDPELARFVRHECSKESWEGIITRIWPNTKYLDVIVTGAMAQYIPTLDYYSGGLPKACTMYASSECYFGLNLNPMCKPSEVSYTIMPNMAYFEFLPHDPNSAGFTRDSPPKLVDLVDVEIGKEY…
Gh_A13G0392	1.3e-204	682.9	0	1.5e-204	682.7	0	1	1	locus=A13:5213724:5216267:+	MAVDSPLSSPLGPPACEKDAKALQFIEEMTRNAESVQQRVLAEILSRNAQTEYLTRFQLNGATDRETFKSKLPVITYEDLQPEIHRIANGDRSAILSAQPISEFLTSSGTSAGERKLMPTIKEELDRRQLLYSLLMPVMNLYVAGLDKGKGLYFLFVKSETRTPGGLLARPVLTSYYKSDHFKTRPYDPYNVYTSPNEAILCPDSFQSMYTQMLCGLLDRHQVLRLGAVFASGLLRAIRFLQLNWRQLAHDMETGSLNLKITDPLLRECIVKTLKPNPELAQFVHHECSKDDWEGIIVRIWPNTKYLDVIVTGAMAQYIPTLDYYSGGLPLACTMYASSECYFGLNLNPMCKPSEVSYTIMPNMAYFEFFPHEPNLDSTGFDFTRELPPKLVDLVDVEV…
Gh_D11G0514	2.1e-204	682.2	0	2.7e-204	681.9	0	1	1	locus=D11:4476391:4478353:+	MFMAVESTLPTPVRTPASEKDAKALQFIEEMTKNVDSVQERVLREILGRNAETEYLKRFSLNGATDRETFKSRIPVVTYEDIQPEIQRIANGDKSPIFSVHPISEFLTSSGTSAGERKLMPTIHEELDRRQLLYSLLMPVMNLYVPGLDKGKGLYFLFVKAETKTPGGLLARPVLTSYYNSDHFKTRPYDPFNVYTSPNEAILCVDSFQSMYAQMLCGLIMRDEVRRVGAVFASGLLRAIHFLQNNWKQLAHDIATGTLNPKITDAPVRECMRKILKPNPELAQLVTIECYEENWECIIKRIWPRTKYLDVIVTGAMAQYIPTLEYYSGGLPMACTMYASSECYFGLNLNPMCKPSEVTYTIMPNMAYFEFLPHGSSTSCLVDLADVEVGKEYELILTT…
Gh_A11G0443	4e-201	671.4	0	5e-201	671.1	0	1	1	locus=D13:4919812:4922365:+	MFMAVESTLPTPFRTPASDKDAKALQFIEEMTKNVDSVQERVLREILSRNAETEYLKRFILNGATDRETFKSRIPVVTYEDIQPEIQRIANGDKSPIFSAHPISEFLTSSGTSAGERKLMPTIHEELDRRQLLYSLLMPVMNLYVPGLDKGKGLYFLFVKAETKTPGGLLARPVLTSYYNSDHFKTRPYDPFNVYTSPNEAILCVDSFQSMYAQMLCGLIMRNEVLRVGAVFASGLLRAIHFLQNNWKQLAHDIATGTLNPKITDAPVRECMRKILKPNPELAQFVTMECYEENWECIIKRIWPRTKYLDVIVTGAMAQYIPTLEYYSGGLPMACTMYASSECYFGLNLNPMCKPSEVTYTIMPNMAYFEFLPHGSSTSCLVDLADVEVGKEYELILTT…
Gh_A11G1054	8.5e-196	653.8	0	9.7e-196	653.6	0	1	1	locus=A11:12002212:12005380:+	MDGKKLEYKGENALKEIEKLTTTAGEVQYGILKEILKRNAETEYLNKYMKGSIDVSQFKSCVPVITYKNIYPYIQRIANGEDSFLITGQTITEILCSSGTSAGEPKLTPSIAEDLDRRTFLYNLIMPIMNQYIPGLDDGKAMYLYFVKAELSTPCGLPFRTVLTSYYKSKHFKCRTRDPFNDFTSPDQAILCNDSNQSMYCQLLAGLVHRHQVMRLGAVFASALLRAISFLERKWAQLCNDIRTGHLDLSIIDPACRSAMMSILSSPNPDLADEIESICSRPSWKGILCHLWPRAKYIEAVVTGSMAQYIPPLEYYSAGKLPLVCTMYASSECYFGVNLKPICDPAEVAFTLLPNMGYFEFLPLGENGALAMDMDEEEAVPNDRLVDLVNVKVGCYYEL…
Gh_D11G1209	5.3e-195	651.2	0	6e-195	651	0	1	1	locus=D11:11289480:11292643:+	MDGKKLEYKGEDALKEIEKLTTTAGDVQYGILKEILKRNAETEYLNKYMNGSIDVSQFKSCVPVITYKNIYPYIQRIANGEDSSLITGQPITEILCSSGTSAGEPKLTPSIAEDLDRRTFLYNLIMPIMNQYIPGLDDGKAMYLYFVKAELSTPCGLPFRTVLTSYYKSKHFKCRTRDPFNDFTSPDQAILCNDSNQSMYCQLLAGLVHRHQVMRLGAVFASALLRATSFLERKWAQLCNDIRTGHLDLSIIDPACRSAMMSILSSPNPDLADEIESICSRPSWKGILCHLWPRAKYIEAVVTGSMAQYIPPLEYYSAGKLPLVCTMYASSECYFGVNLKPICDPAEVAFTLLPNMGYFEFLPLGENGALAMDIDEDEAVPNDRLVDLVNVKVGSYYEL…
Gh_D08G1403	5.4e-194	647.9	0	6.3e-194	647.7	0	1	1	locus=D08:46349331:46351508:-	MIEKMELLDVDKLIEEFESMTKDAGNVQRETLKKILEENGCAEYLQNLGLNGKTDPESFKACVPLVTHNDLQPYIQRIVDGSSSPILTGKPITTISLSSGTTQGKPKFVPFNDELMETTLQIYRTSYAFRTREFPIENGKALQLIYSSKQSKTKGGLIAGTATTNVFRNSQFKNTMKAMQSQCCSPDEVIFGPDFHQSLYCHLLCGMIFREEIQFISSTFSHSIVHAFRTFEQVWEELCADIREGVLTSRITFPSVRSAMAKLLKPNPELADLIHKKCLGLNNWYGLIPELFPNVKYIYGIMTGSMEPYLKKLRHYARDLPLISADYGSSEGWIGANVNPNVPPELATYVVLPDIGYFEFIPLKENVEEAKPVGLTEVKVGEEYEVIITSFAGLYRYRL…
Gh_A08G1120	2.2e-193	645.9	0	2.5e-193	645.7	0	1	1	locus=A08:79530978:79533142:-	MIEKMELLDVDKLIEEFESMTKDAGNVQRETLKKILEENGCAEYLQNLGLNGKTDPESFKACVPLVTHNDLQPYIQRIVDGSSSPILTGKPITTISLSSGTTQGKPKFVPFNDELMETTLQIYRTSYAFRTRCEFPIENGKALQLIYSSKQSKTKGGLIAGTATTNVFRNSQFKNTMKAMQSQCCSPDEVIFGPDFHQSLYCHLLCGLIFRKEIQFISSTFSHSIVHAFRTFEQVWEELCADIREGVLTSRITFPSVRSAMAKLLKPNPELADLIQKKCLGLNNWYGLILELFPNVKYIYGIMTGSMEPYLKKLRHYARDLPLISADYGSSEGWIGANVNPNVPPELATYVVLPNIGYFEFIPLKENVEEAKPVGLTEVKVGEEYEVIITSFAGLYRYR…
Gh_A11G3064	5.6e-192	641.2	0	6.4e-192	641	0	1	1	locus=scaffold2741_:A11:12025:15303:+	MLEKMEILDVEKLVGDFEVMTKDAENVQRQTLKMILEENGCAEYLQNMGLNGRTDPESFKACVPLVTHKDLESYIQRVADGAFSPILTRKPITTISLSSGTTQGKPKFVPFNDELMETTLQIYRTSFAFRNREFPIENGKALQFIYSSKQSKTKGGLFAGTATTNVFRNSQFKKAMTAMQSECCSPDEVIFGPDFHQSLYCHLLCGLIFHEEIQLISSSFAHSIVLAFRTFEKVWEELCDDIREGVLSSRITLPSVRSAMAKLLKPNPELADLIENKCSRLSHWYGLIPELFPNVKYIYGIMTGSMEPYLKKLRHYAADVPLISADYGSSEGWIGANINPSLPPESTTYAVLPNIGYFEFIPLKENVEEHMQENGNVSFLSTEPKPVGLTEVKVGEEYE…
Gh_A07G1280	2.3e-191	639.2	0	2.6e-191	639	0	1	1	locus=A07:29939596:29943031:-	MLEKMEILHVEKVIEEFETMTKDAENVQRETLKKILEENGSAEYLQNLGLNGRTDPQSFKACVPVVTHQDLEPYIQRIVDGASSLVLTGKPITTISLSSGTSQGRPKFVPFNDELMETTLQIFRTSYAFRNREFPVTNGKALQFIYSSKQSRTKGGLFAGTATTNVFRNSQFKKAMKVMQSQCCSPDEVIFGPDFRQSLYCHLLCGLIFREEIQLVSSTFAHSIVHAFRTLEQVWEELCVDIREGILTSGITFPSVRSAMAKLLKPNPELADLIHRKISGLSNWYGLIPELFPNVKYIYGIMTGSMEHYLKKLRHYAGDVPLISADYGSSEGWIGANINPNVPTESTTYAVLPNIGYFEFIPLKENVEEQVHDRGDANILSMEPKPVSLTEVKIGEEYE…
Gh_D07G1392	4e-191	638.4	0	4.6e-191	638.2	0	1	1	locus=D07:22651121:22654579:-	MLEKMEILHVEKVIEEFETMTKDTENVQRETLKKILEENGSAEYLQNLGLNGRTDPQSFKACVPVVTHQDLDPYIQRIVDGASSPILTGKPITTISLSSGTTQGRPKFVPFNDELMETTLQIFRTSYAFRNREFPVKNGKALQFIYSSKQSRTKGGLFAGTATTNVFRNSQFKKAMKAMQSQCCSPDEVIFGPDFRQSLYCHLLCGLIFREEIQLVSSTFAHSIVHAFRTLEQVWEELCVDIREGILTSRITFPSVRSAMAKLLKPNPELADLIRRKISGLSNWYGLIPELFPNVKYIYGIMTGSMEHYLKKLRHYAGDVPLISADYGSSEGWIGANINPNVPTESTTYAVLPNIGYFEFIPLKENVEEQVHDRGDANILSMEPKPVSLTEVKIGEEYE…
Gh_D11G1005	3.1e-190	635.5	0	3.6e-190	635.3	0	1	1	locus=D11:8813399:8816393:+	MLEKMEILDVEKLIGDFEVMTKDAENVQRETLKMILEENGCAEYLQNMGLNGRTDPESFKACVPLVTHKDLEPYIQRVADGAFSPILTGKPITTISLSSGTTQGKPKFVPFNNELMETTLQIYHTSFAFRNREFPIENGKALQFIYSSKHSKTKGGLFAGTATTNVFRNPQFKKAMTAMQSECCSPDEVIVGPDFHQSLYCHLLCGLIFHEEIQLVSSTFAHSIVLAFRTFEQVWEELCDDIREGVLTSRITFPSVRSAMAKLLKPNPELAALIEKKCSRLSNWYGLIPELFPNVKYIYGIMTGSMEPYLKKLRHYAADVPLISADYGSSEGWIGANINPSLPPESTTYAVLPNIGYFEFIPLKENVEGHMQENGNVSFLSTEPKPVGLTEVKVGEEYE…
Gh_A11G3061	5.3e-186	621.5	0	6.1e-186	621.3	0	1	1	locus=scaffold2740_:A11:110:3248:+	MLEKKEILDVEKVIRDFEVITKDAENVQRETLKMILEENGCAEYLQNLGLNGRTDPESFKACVPLVTHKDLEPCIQRVADGVFSPILTGKPITTISISSGTTQGKPKFVPFNDELMETTLQIFRTSFAFRNKEFPIENGRALQFIYSSKQIKTKGGLFAGTATSNVFRNSQFRKAMKAMQSECCSPDEVIFGPDFHQSLYCHLLCGLIFHEEIRLVSSTFAYSIVLAFRTFEQVWEELCDDIREGVLTSRITFPSVRSAMAKLLKPNPELADLIEKKCSGLSNWYGLIPELFPNVKYIYGIMTGCMEPYLKKLRHYAADVPLISADYGSSEGWIGANINPSLPPESATYAVLPNIGYFEVIPLKENVEEHMQDNGNVSFLSMEPKPVDLTEVRVGEEYE…
Gh_D11G2944	2e-185	619.6	0	2.2e-185	619.4	0	1	1	locus=D11:60034501:60036632:+	MAGEKEIKEIYDNGMKILEELTSKAYEIQEQMLEEILIRNAGTEYLSRFFVHGQNHKQNFKANVPIVTYEDIKPYIDRIANGETSSILFADPITQFIQSTGTSEGKPKLIPMTAESFEKRMVKPLLVDLVMKKCISGLDQGKSFYLFFVKPEMETPSGLMASLYTTSYFKTQIFKNGLAKFCTSPIDTILCLDNKQSMYCQLLTGLLLRDEVVRIGSSFASVLARSIKFLEDYWKELCSNIRTGFLSDWIADPACRNAMSSILTRPEPELADLIQQICEDKSWEGIIKELWPEVKCISSIVTGSMSQYIPLLEFYGGGIPLVSPNCGSSEACFGINLEPLSKPFDVSYTILPNMAYFEFLPVNNDGGGKSREFKLRGASATESSESTNETTTVNKPVDL…
Gh_D11G1006	4.3e-185	618.5	0	4.9e-185	618.3	0	1	1	locus=D11:8824243:8827375:+	MLEKKEILDVEKVIRDFEVLTKDAENVQRETLKMILEENGCAEYLQNLGLNGRTDPESFKACVPLVTHKDLEPCIQRVADGAFSPILTGKPITTISISSGTTQGKPKFVPFNDEMMETTLQIFRTSFAFRNKEFPIENGRALQFIYSSKQIKTKGGLFAGTATSNVFRNSQFRKAMKAMQSECCSPDEVIFGPDFHQSLYCHLLCGLIFHEEIQLVSSSFAYSIVLAFRTFEQVWEELCDDIREGVLTSRITFPPVRSAMAKLLKPNPELADMIEKKCSGLNNWYGLIPELFPNVKYIYGIMTGCMEPYLKKLRHYAADVPLISADYGSSEGWIGANINPSLPPESATYAVLPNIGYFEFIPLKENVEEHMQENGNVSFLSMEPKPVDLTEVRVGEEYE…
Gh_A01G2047	2.1e-184	616.2	0	2.4e-184	616.1	0	1	1	locus=scaffold33_:A01:7113:11031:+	MEAEASNGNGNGNGNGCSNDHDIIRWFDTISTNVAMVQRETLRQILELNRGVEYLKKWFGDKDLDIREMDACEMESLYTSLVPLVSHEDLEPFIQRIADGDTSPILTQHPITTLSLSSGTTEGRQKFIPFTRHSSKTTLQIFRLAAAYRSRVYPTRSKGRILEFIYSSKRFKTRGGLMAGTATTHYFASEEFRIKQEKTKLFTCSPHEVISNGDYKQTTYCHLLLGLFFHKEVECITSTFAYSIVQAFSSFEEQWEDICKDIKEGNVSSKITWPKMRKAVLDIIEPNPILASRIEAICEGLQGSDWFGLVPKLWPNAKYVYSIMTGSMQHYLKKLRHYCGSLPLVSAEYGSTESWIGVNLDPSLEPEKVTFAVMPTFSYFEFIPLYRQDQYSGSGSVDF…
Gh_D11G2943	4.4e-184	615.2	0	5e-184	615	0	1	1	locus=D11:60015511:60017611:+	MASEKEIKEIYENGMNILEDLTNNVQEIQEQVLEEILKRNAGTEYLSRFFPNGQADNQSFKTNVPIITYEDIQPYIDRIANGETSSILLAYRIIQFLLSTGTSGGQPKLIPMTAESFEKRMSDLLLSDLVTRKCFSGSDEGKSLYLYFIKPEMETPSGLKASFFTTFYFKTESFKNGLAKFCTSAIDTILCLDNKQSMFCQLLTGLLQRDEVVRFGSTFASVLARTIKFLEDYWRELCSNIRTGYLSDWIIDPGCKNAMSLILTRPNRELADSIQQICEDKSWEGIIVKLWPKIKYIHCIITGSMSQYVSLLEFYGGGIPLVSPIYNSSESSFGINLKPLSKPFDVSYTFLPNTAYFEFLPVGKDGEGKAQETWTDDEPVDLANVKLGRYYEVVVTTLA…
Gh_D01G0162	1.1e-183	613.8	0.1	1.3e-183	613.6	0	1	1	locus=D01:1212787:1215546:+	MEAEASNGNGNGCSNDHDIIRWFDTISTNVATVQRETLRQILELNRDVEYLKKWFGDKDLDIREMDACEMESLYTSLVPLVSHEDLEPLIQRIADGDTSPILTQHPITTLSLSSGTTEGRQKFIPFTRHNSETTLQIYRLAAAYRSTVYPTRSNGRILEFIYSSKRFKTRGGLMAGTATTHIFASEEFRIKQEKIKLFTCSPHEVISNGDYKQTTYCHLLLGLFFRKEIECITSTFAYSMVQAFSSFEEQWEDICKDIKEGNVSSKITLPKMRKAVLDIIEPNPSLASRIEAICKGLQGSDWFGLVPKLWPNAKYVYSIMTGSMQHYLKKLRHYCGSLPLVSAEYGATESWIGVNLDPSLEPEKVTFAVMPTFSYFEFIPLYRQDQYSGSGSVDFIEDD…
Gh_A13G0480	4.9e-183	611.7	0	5.9e-183	611.4	0	1	1	locus=A13:10393456:10395665:+	MEAAQVVTSNGNADGDYQYEIISWFDSVSKNAAMVQTETLGQILHLNYGVEYLKKWFGDMKIQDMDACALESLYASLVPLASHADFEPFIQRIADGDTAPILTQQPITTLSLSSGTTEGRQKLLPFTRHSSQTTLHIYRLAAAYRSRVYPIREGGRILEFIYSSKQLKTKGGLTAGTATTHYYASEEFNIKQEKTKSFTCSPQEVIFGGDYKQSTYCHLLLGLLFWDEVELIASTFAYSIVQAFATFEEQWEEICSDIKDGTLSSRITLPRMRKAVLDIISPSPCLASQIEAICRDSKASNWYGIVPRLWPNAKYVYSIMTGSMQPYLKKLRHYAASLPLVSADYGSTEGWIGVNLDPCLPPEDVNFAVIPTFSYFEFIPLNKKKQDLISGTVGYIEDE…
Gh_D11G2945	5.6e-183	611.5	0	6.6e-126	423.2	0	2	2	locus=D11:60052389:60054363:-	MDGGTDTKEIYENVMNILEDLTSNAHKLQEQVLEEILKSNAGTEYLSRFFPNGQADKQSFKTNVPIITYEDIKPYIDRIANGDTPSILLAYRITQFIQSSGTSGGQPKLIPMTAESFEKRMYEPLLPDLVIKRCFNGSDEGKSLYLYFIKPEMETPSGLVASLYTTFYFKTKSFKTGLAKFCTSPIETILCSDNKQSMFCQLLTGLLQRDEVVRMGSSFASVLPRSIKFLDDYWKELCSNIRTGYLSDWITDAGCRNAMSLILTRPNPEMADLIQQICEDKSWEGIIKKLWPKIKYITSICTGSMSQYIPLLEFYGGGIPLVSPNYSSSEACFGINLKPLSKPFDVSYTFLPNTAYFEFLPVNKDGGGKAQDTRTIDKPVDLANVKLGQYYEVVVTTLT…
Gh_A11G2575	1.9e-182	609.8	0	2.1e-182	609.6	0	1	1	locus=A11:85848892:85850989:+	MASEKEIKEIYENGMNILEDLTNNVQEIQEQVLEEILKSNAGTEYLSRFFPNGEADNQSFKTNVPIITYEDIKPYIDRIANGETSSILLAYRIIQFLLSTGTSGGQPKLIPMTAESFEKRMSDLLLSDLVTRKCFSGSDEGKSLYLYFIKPEMETPSGLKASFFTTFYFKTESFKNGLAKFFTSPIDTILCLDNKQSMFCQLLTGLLQRDEVVRFGSTFASVLARTIKFLEDYWRELCCNIRTGYISDWIIDPGCKNAMSLILTRPNPELADSIQQICEDKSWEGIIVKLWPKIKYIHCIITGSMSQYVSLLEFYGGGIPLVSPIYNSSESSFGINLKPLSKPFDVSYTFLPNTAYFEFLPVGKDGEGKTQETWTDDEPVDLANVKLGRYYEVVVTTLA…
Gh_A11G2578	3.9e-182	608.8	0	4.4e-182	608.6	0	1	1	locus=A11:86002957:86005198:-	MDGDIEIKEIYENGMKILEHLTNNAHELQEQMLEEILKRNAGTEYLSRFFSSDQADKQSFKTNVPIVTYEDIKPYIDRIANGETSSILFADPITQFIRSAGTSGGQQKLIPITTESFEKGKYVVFWLTLCFSDLHEGKSFYLYFSKPDMKTPSGLVASPYSTFYSKTNTFKNSLAEFCISPIETILCLDHKKSMFCQLLTGLLQRDEVVRLGTIFASVLERTIKFLEDYWRELCCNIRTGYLSDWIIDPGCKNAMSFILTGPNPELADLIQQICEDKSWEGVFKKLWPKIKYISSICTGSMSQYIPLLELYGGGIPLVSPSYVSSEACFGINLKPLSNPFDVSYTFLPNTAYFEFLPVNKDGGGKAQETRTIDKPVDLENVKLGQYYEVVVTTLAGLYR…
Gh_A02G1332	5e-182	608.4	0.1	5.6e-182	608.2	0.1	1	1	locus=A02:76634021:76637141:-	MAMNGYEGGLKMIEELTTNAGQIQDKVLREILSRNAGTEYLRGFLHGQTDKQLFKKNVPIVTYEDLKPYIDRIVNGETSDILLAEPITGSIICLIKCSSGTSGGQRKLMPVTAQVAKKWELFRGLYESLVIKHIVDINQAGKRMELMFARPEIETPSGLMATSVTASIFKGSGFRASLPKLYTSPSETIFCPDPNQSLYCQLLFGLIQREEVVMIGSFFASTVLRAIKFLENHWQELCYDIKTGRLSHQITDSRCRNAASLVMKPNPEQADLIENICNCKSWDGIIRKLWPKARYIAGICTGVMRQYTAELEFYSGGLPLVSSLYASSEAFCGINIEPLCKPSDVSYTFLPNMAYFEFLPVKNERDESIEMKSNNEDTELVDLVNVKPDQCYELVVTNS…
Gh_D13G0668	8.7e-182	607.6	0	1.1e-181	607.3	0	1	1	locus=D13:9417517:9419739:-	MEAAQVVNSNGNADGDYQYEIISWFDSVSKNAAMVQTETLGQILHLNYGVEYLKKWFGDMKIQDMDACALESLYASLVPLASHADFEPFIQRIADGDTAPILTQQTITTLSLSSGTTEGRQKLLPFTRHSSQTTLQIYRLAAAYRSRVYPIREGGRILEFIYSSKRLKTKGGLTAGTATTHYYASEEFNIKQEKTKSFTCSPQEVIFGGDYKQSTYCHLLLGLLFWDEVELIASTFAYSIVQAFASFEEQWEEICSDIKDGTLSSRITLPRMRKAVLDIISPNPCLASQIEAICRDSKASNWYGIVPRLWPNAKYVYSIMTGSMQPYLKKLRHYAVSLPLVSADYGSTEGWIGVNLDPCLPPEDVTFAVIPTFSYFEFIPLYKKKQDLTSSTVGYIEDE…
Gh_D03G0465	9.4e-182	607.5	0.1	1.1e-181	607.3	0.1	1	1	locus=D03:7344056:7347201:-	MATNEYEGGLKMIEELTTNAEQIQDEVLREILSRNAGTEYLRGFLHGQTDKQLFKKNVPIVTYEDLKPYIDRIVNGETSDILLAEPTTGSIICSIKCSSGTSGGQPKLMPVTAQVAKKWELFRGLYESPVIKYLVDINQAGKRMELMFARPEVETPSGLMATSVTTSIFKGSGFRASLPKLYTSPSETIFCPDPNQSLYCQLLFGLIQREEVVMIGSFFASTVLRAIKFLENHWQELRYDIKTGRLSHQITDSRCRNAASLVMKPNPEQADLIENICNCKSWDGIIRKLWPKARYIAGICTGVMRQYTAELEFYSGGLPLVSSLYASSEAFCGINIEPLCKPSDVSYTFLPNMAYFEFLPVKNERDESIEMKSNDEDTELVDLVNVKPGRCYELVVTNS…
Gh_A04G0281	3.1e-181	605.8	0	3.5e-181	605.6	0	1	1	locus=A04:6308669:6311104:+	MRNAGTEYLSRFLHGQTDKQLFKNNVPIVTYEDIKPYIDRIANGETSNILLADPISEFIQSSGTSGGQPKLIPMTAENFEKKTLELTLVDPIVKRYFDGLEKGKTMSLFFVKKGSETPSGLTVRTLSSCYFMSDSFKKSAPKICTSPIETILCLDHKQSMYCQLLTGLLRRDHVVSISSIFGSVLARSIKFLEDHWNELCSNIRTGYLSDWITDLGCRNAVSLILTRPNPELADTIEHICGNESWEGIIKKLWPEAKYINSVITGTMSQYISLLDFYGGGVPLVSPSYGSSESTFGINLTPLSNPYDVSYTFLPNMAYFEFLPVDKDGGEKAQESDFDGVSSQWSSEITNANGNVGPVDFANVKLGQYYEVVVTTFTGLYRYRVGDVLKLTGFHNNSPQ…
Gh_A05G3361	1e-180	604.1	0	1.6e-180	603.5	0	1.3	1	locus=A05:88032832:88034906:+	MATNEYEGVLKKIEELTTNAGQIQDEVLGEILSRNAGTEYLRGFLHGQTEKQLFKKNVPIVTYEDLKPYIDRIANGETSDILLAEPITAFFLRQACICCFAPVSGTSGGQPKMTPVTAQVTKNCELFRRLYESPVIKHFGDINQAGKRMELMFARPEIETPSGLKAASVSTSIYNESNFRTILPKLYTSPIETIFCPDPNQGLYCQLLFGLIQRDEVVTVGSLFASTVLRGVKFLENHWQELCYDIKTGRLSDWITDLGCRNAASLVMKPNPEQADLIENICNCKSWEGIIRKLWPKARYIGCVCTGVMRQYTAELEFYCRGLPLVSAFYACSEAICGINLEPLCKPCDVSYTFLPNMAYFEFIPVENEHDESIEMKRNDEDTELVDLVNVKAGQCYEL…
Gh_D04G0262	2.2e-179	599.7	0	2.5e-179	599.5	0	1	1	locus=D08:2507000:2519666:-	MATNGYEGGLMMIEELTTNAQQIQDEELGEILSRNAGTEYLRGFLHGQTEKQLFKKNVPIVTYEDLKPYIDRIANGETSDILVAEPVTGSIICLIKCSSGTSGGQPKLIPVTAEYLKKGPLVGTFSEPPTMRHFGDINQAGKRMELMFARPEIETPSGLKAATFSTSMYSESKFRTNLPKLYTSPIETIFCPDPNQGLYCQLLFGLIQRDEVVKVGSLFASTVLRGIKFLENHWQELCYDIKTGRLSDWITDSGCRNAASLIMKPNPEQADLIESICNYKSWEGIIRKLWTKARYIGCICTGAMRQYTTELEFYCRGLPLVSAFYACSETFCGLNLEPLCKPCDISYTLLPNMAYFEFLPVKNERDESFEMKSNDEDTELVDLVNVMVGQCYELVVSTC…
Gh_A05G3362	5.3e-179	598.4	0	6e-179	598.2	0	1	1	locus=A05:88042232:88103387:+	MATNGYEGELKMIEELTTNAEQIQDEVLGEILSRNAGTEYLRGFLHGQTEKQLFKKNVPIVTYEDLKPYIDRIANGETSDILLAEPITGSIICLIKCSSGTSGGQPKLMPVTAEVGNKWDLFRRLYESPVIKHFDDINQAGKRLELMFARPEIETPSGLKAASVSTSIYSGSNFRTSLPKLYTSPVETIFCPDPNQGLYCQLLFGLIQRDEVVKVGSVFASTVLRGIKFLENHWQELCYDIKTGRLSDWITDSGCRNAASLVMKPNPEQADLIENICNCKSWEGIIRKLWPKARYICCICTGIMRQYTIELEFYCRGLPLVSDLYACSEAICGINLEPLRKPCDVSYTFLPNMAYFEFLPVKNERDGSIEMKSNNEDTELVDLVNVKAGQCYELIVTTC…
Gh_D05G3387	2e-177	593.2	0	2.3e-177	593	0	1	1	locus=D05:54990165:54994031:-	MEKSRIEYLLKKIEEQTSNAGEEQEKILENILKRNAETDYLNKFLHGQTDKQLFKKYVPVVTYEDIKSYIDRIVDGEPPNILTTETITEFILSSGTSGGEPKYVLSTADCSQKRASIPMLMEAVMHKHIEGLDKGKGMYLLFSNPDFDTPSGLKARMFSSSYLSSPTFKTTLFKTVTTPIEIILSLNKPQSMYCQLLIGLIRRHEVLRIGTIFASTFPNCIKFLQDHWKDICSDIRTGHLSDWITEPDCRTPMLSFLLEPNSELADLLEPIFKNESWEGIITKLWPKAKYIDAIVTGSMSQYIGLIDYYSGRLPIISTFYNSSEACFGINMEPLNKPWDVSYTFLPNMAYFEFIPVDKESPQKAQKLHFNGVSNEESIEKLENGSAQIVDLVDVKMGQF…
Gh_A02G1331	8.6e-175	584.5	0	9.8e-175	584.3	0	1	1	locus=A02:76626585:76629036:-	MATNGYESGLKMIEELTTNAEQIQDEVLREILSRNAGTECLRGFLSQTDKQLFKKNVPIVTYEDLRPYIDKIVNGETSDILLAEPITGSIICLIKCSSGTSGGQPKLMPVTAQVAKKWELFRCLSESPVIKHFHDINQASKRMELMFARPEIETPSGLKAASVSTSKYNGSKFRTLLPKLYTSPIETIFCPNPNHGLYCQLLFGLIQRDEVVKVGSLFASTVLRGIKFLENHWQELCYDIKTGRLSDWITDSGFRNSASLIMKPNPEQADLIENICNCKSWERIIRKLWPEARYICCICTGIIRQYTTELEFYCRGLPLVSAVYACSEAICGINLEPLCKRSDVSYTFLPNMAYFEFLPVKKEPDGSIEMKSNDEDTELVDLVNVKAGQCYELVVTTCA…
Gh_A04G0280	1e-174	584.2	0	1.2e-174	584.1	0	1	1	locus=A04:6295356:6299386:+	MEKSRIEYVLKKIEEQTSNAVEEQEKILENILKRNAETDYLNKFLHGQTDKQLFKKYVPVVTYEDIKSYIDRVIDGEPPNILTTEPIIEFILSSGTSGGEPKYVLSTAECSQKRASIPMLMEAGLDKGKGMYLLFSNPDFDTPSGLKARMFSSSYLSSPTFKTTVCKYVTTPIEIILSLNKPQSMYCQLLIGLIRRHEVLRIGTIFASTFPNCIKFLQDHRKDICSDIRTGHLSDWITEQDCRTPMSSFLLEPNSELADLLEPIFENESWEGIITKLWPKAKYIDAIVTGSMSQYIGLIDYYSGRLPIISTFYNSSEACFGINMEPLNKPWDVSYTFLPNMAYFEFIPVDKESPQKAQKLHFNGVSNEESIEKLENGNAQIVDLVDVKIGQCYEVVVTT…
Gh_D04G0260	1.9e-171	573.4	0	3.9e-139	466.8	0	2	2	locus=D04:3849711:3884644:+	MATIGYEGVLKMIEELTTNAGQIQDEVLREILSRNAGTEYLRGFLHGQTEKQLFKKNVPIVTYEHLKPYIDRIANGETSDILLAEPITGSGTSGGQPKLMPVTAEVANKWELFRGLYESPAMKHFGDINQAGKRLELMFARPEIETPSGLKAASVSTSIYNECNFRANLPKLYTSPVETIFCPDPNQGLYCQLLFGLIQRDEVVKVGSVFASTVLRGIKFLENHWQELCYDIKTGRLSDWITDSGCRNAASLVMKPNPEQADLIETICNCKSWEGIIRKLWPKARYICCICTGIMRQYTTELEFYCRGLPLVSDLYACSEAICGMNLEPLCKPCDISYTFLPNMAYFEFLPVKNEGDGSIEMKSNNEDTELVDLVNVKAGQCYELVVTTCAGLYRYKVG…
Gh_D04G0261	1.3e-168	564.2	0.1	4.1e-168	562.5	0	1.7	1	locus=D04:3888030:3891848:+	MATNGNEGGLKMIEELTTNAEQIQDEELGEILSRNAGTEYLRGFLHGQTEKQLFKKNVPIVTYEDLKPYIDRIANGETSDILLAEPVTGSIICLIKCSSGTSGGQPKLIPVSAEYHKKGALVGTFAQSPMMRHFGDINQAGKRMELMFARPEIETPSGLKAASVSTSIYNENPNQGLYCQLLFGLIQRDEVVKVGSLFASTVLRGIKFLENHWQELCYDIKTGRLSDWITDSGCRNSASLIMKPNPEQADLIENICNCKSWEGIIRKLWTKARYIGCICTGAMRQYTTELEFYCRGLPLVSAFYACSETFCGLNLEPLCKPCDISYTLLPNMAYFEFLPVKNERDESFEMKSNDEDTELVDLVNVMVGQCYELVVSTCAGLYRYKVGDVLMVSGFYNNA…
Gh_A11G2576	1e-163	548	0	1.8e-163	547.2	0	1.4	1	locus=A11:85877033:85879316:+	MLEEILIRNAGTEYLSRFFVNGQNHKQNFETNVPIVTYEDIKPYIDRIANGETSSILFADPITQFIQSTGTSEGKPKLIPMTSESFEKRMVKPLLVDLVMKKCISGLDQGKSFYLFFVKPEMETPSGLMASLYTTSYFKTQIFKNGLAKFCTSPIDTILCLDNKQSMYCQLLTGLLLRDEVVRMGSSFASVLARSIKFLEDYWKELCSNIRTGYLSDWIADPACRNAMSSILIRPNPELADLIQQICEDKSWEGIIKELWPEVKCISSIVTGSMSQYIPLLEFYGGGIPLVSPNCGSSEACFGINLKPLSKPFDVSYTILPNMAYFEFLPVNNDGGGKSREFKLRGASATESSESTNETTTVNKPVDLANVKIGLYRYRVGDVLKVTGFYNKSLQFQFV…
Gh_A04G0874	7.6e-153	512.1	0.1	8.9e-102	343.6	0	2	2	locus=A04:56316128:56318166:-	MEPTISIGSGWKILEGMTINAYQTQQQVLEEILTQNLHTEYLSQFLNGHSDKEHFKTKVPVVDYEDIKPYMERIANEEPSNIILAETVTALTRSSGTSAGRPKLMPLTDSELDRRTYDQGKRMQLLFVRPEIKAPSGLPTRSILTSYLICKNFEKHESSLHTSPIATILCSDSKQSMYCQMLCALLQRNEVVCVGLVFGSTRPSYQSMILNKPNPELADLIEDICNAKSWEGIIKKLCPGTKCIDAIVTGSMAQYIPMLEFDCGGIPLVSKCYASSEGLLGINLKPLSKPCDTCYTLVPNMAYFEFLPVHENNEEERSKKEVIEVVDLVNVKLGQCYELVVTTFIGLYRYKVGDILKVTGYHNNAPQFQFVRRKDAFLSIDSEKTAEDELAEGILQAKL…
Gh_D08G1987	7.9e-149	498.8	0	9e-149	498.7	0	1	1	locus=D08:58324153:58326094:-	MTDDALLKQLEESTKDFSRHQAETLRSILQHQRGVRYLQRHLPDAGDHNLPIDAATFRRSVPLSCYDDYVDYINQLADGDKCTSDDDHDPRHLLSVDPLVCFFYSSGTSSMKPKLIPYFDSTLSKGASHIAHQGSAAVLRKFFPPRPEVNKRLVFIYADSITTTKGGFKVMAASSFPLHSSSNPNRSLFMSLSSPMEVILGSNVEHQMYCHLLCGLRNSDSIDAIHVPYAIGLIKAMRVLESKWKQLCDDIEKGFLCSVINDVRMRDSVVEVLGGPQPDLSNRIRLIFEKKDWGGILNKLWPNVRYIRSVTTGSMKQYHSKLKYYAGEVPLVGGDYFASECCVAINLDIKQPPDLTRFVMLPTAAYFEFLPFDLAENNVVGEETVDVCGVEVGKMYEVV…
Gh_A01G0456	1.2e-148	498.2	0	7.7e-79	267.9	0	2	2	locus=A01:7278255:7282362:+	MEELTTNAQQIQEQVLSHILTTNAGTQYLSRFINGDADKQCFKTNVPIVTFEDIKPYIDRIANGETSNILLTQPVHEFHLSTGTSGGLPKLIPVTVETYNQIAVYYFTLLGSLMNKQFGFGDLDKTGKRLQLLFAKTGSETAGGLKATTVLTSMLNQPQFRTAIPKLLTSPIETIFCPDNNQSMFCQLLLGLIHRDEVVSVGSTFATVVLRAIKFLEQYYGELCFNIRTGRISDWVTDPGCRNIVTSISGGLPLVSTGYICSEAICGINLEPLSKPFEVSYTFLPNMAYFEFLPVEKDGATMSEQIQFNARPLDLVNVKPGQYYELLVTTYGGLYQYKVGDILKVIGFHNNTPRFQFIERQNVILSIESDKTSELDLLNAVNEAKTLLDPLGFILRWYT…
Gh_A08G1654	1e-144	485.3	0	1.2e-144	485.1	0	1	1	locus=A08:96140440:96142485:-	MTDDALLKQLEESTKDFSRHQAETLRSILQHQRGVRYLQRHLPGAGDHNFLIDAATFRLSVPLSCYDDYADYINQLADGDKCTSDDDHDHRHLLSVVFSSGTSSMKPKLIPYFDSTLSKGASHIAHQGSAAVLRKFFPPRPEVNKRLAFIYADSITTTKGGFKVMAASSFPLHSSSNPNRSLFMSLSSPMEVILGSNVEHQMYCHLLCGLRNSDSIDAIHVPYAIGLIKAMWVLESKWKQLCDDIEKGILCSVINDVRMRDSVVQVLGGPQPDLSNRIRLIFEKKDWGGILSKLWPNVRYIRSVMTGSMKQYYSKLKYYAGEVPLVGGDYFASECCVAINLDIKQPPDLTRFVMLPTAAYFEFLPFDLAENNVVGEETVDVCGVEVGKVYEVVVTTYRG…
Gh_D05G3386	2.7e-135	454.2	0.4	6.2e-83	281.4	0.1	2	2	locus=D05:54980347:54983447:-	MADQMETKDYENGLNFLEELTENGHRIQEQVLEEILLRNAGTEYLTRFLHGQTDKQLFKNNVPIVTYEDIKPYIDRIANGETSNILLADPISEFIQSSGTSGGQPKLIPMTAENFEEKTLELTLVDPVVKKYFDGLEKGKTMSLFFVKKGSETPSGLTVRTLSSCYFMSDSFKKSAPKICTSPIEAVLCLDHKQISPSYGSSESTFGINLNPLSNPYNVSYTFLPNMAYFEFLPVDKDGEEKARESNLDGVLSQWSSEMTNANGNVEPVDFANVKLGQYYEVVVTTFTGLYRYRVGDVLKLTGFHNKSPQFQFVERRNTVLSIDMDKTSEADLLKAIGNAKRHLEPLGFILMTFSSYAETTSSIPGRYVLFWELKFKERNRCLKLDAKIMEQCCSIVEE…

## Sheet: sheet4
name	species	locus ID	protein sequeces
Gh_AGH3.1	Gossypium hirsutum	Gh_A03G1628	MAVDSAISSPLGPPACEKDAKALRFIEEMTRNADSVQERVLSDILTQNSQTEYLRRFKLNRATDRDSFKSKLPVIAYEDLQPEIQRIANGDRSAILSAHPISEFLTSSGTSAGERKLMPTIKEELDRRQLLYSLLMPVMNLYVPGLDKGKGLYFLFVKSETRTPGGLLARPVLTSYYKSEHFKTRPYDPYNVYTSPNEAILCPDSFQSMYTQMLCGLQDRHQVLRVGAVFASGLLRAIRFLQLNWRQLSQDIETGTLNQKVTDPSLRECMGKILKPDPELARFVRHECSKESWEGIITRIWPNTKYLDVIVTGAMAQYIPTLDYYSGGLPKACTMYASSECYFGLNLNPMCKPSEVSYTIMPNMAYFEFLPHDPNSAGFTRDSPPKLVDLVDVEIGKEY…
Gh_DGH3.1	Gossypium hirsutum	Gh_D02G2045	MAVDSAISSPLGPPACEKDAKALRFIEEMTRNADPVQERVLSDILTQNSQTEYLRRFKLNGASDRDSFKSKLPVITYEDLQPEIQRIANGDRSAILSAHPISEFLTSSGTSAGERKLMPTIKEELDRRQLLYSLLMPVMNLYVPGLDKGKGLYFLFVKSETRTPGGLLARPVLTSYYKSEHFKTRPYDPYNVYTSPNEAILCPDSFQSMYTQMLRGLQDRHQVLRVGAVFASGLLRAIRFLQLNWRQLSQDIETGTLNQKVTDPSLRECMGKILKPDPELARFVRHECSKESWEGIITRIWPNTKYLDVIVTGAMAQYIPTLDYYSGGLPKACTMYASSECYFGLNLNPMCKPSEVSYTIMPNMAYFEFLPHDPNSAGFTRDSPPKLVDLVDVEIGKEY…
Gh_AGH3.2	Gossypium hirsutum	Gh_A12G0181	MAVDSPLSSQLGPPACERDAKALHFIEETTSHADSVQDRVLTEILTRNSQTEYLTRFKLNGATDRETFKSKLPIITYEDLQPEIHRIANGDRSAILSAHPISEFLTSSGTSAGERKLMPTIKEELDRRRLLYSLLMPVMNLYVPGLERGKGLYFLFVKSETRTPGGLLARPVLTSYYKSDHFKTRPYDPYNVYTSPNEAILCPDSFQSMYAQMLCGLLQRQQVLRVGAVFASGLLRAIRFLQLNWPQLTQDIETGALNPKLTDPSLREYMDKILKPNPELAEYVRHECSKDNWEGIIARIWQNTKYLDVIVTGAMAQYIPTLDYYSGGLPLACTMYASSECYFGLNLNPMCKPSQVSYTIMPNMAYFEFLPHDPNSFGFPRDSPPKLVDLVDVEVGKEY…
Gh_DGH3.2	Gossypium hirsutum	Gh_D12G0182	MAVDSPLSSQLGPPACERDAKALHFIEETTSHADSVQDRVLTEILTRNSQTEYLTRFKLNGATDRETFKSKLPIITYEDLQPEIHRIANGDRSAILSAHPISEFLTSSGTSAGERKLMPTIKEELDRRRLLYSLLMPVMNLYVPGLERGKGLYFLFVKSETRTPGGLLARPVLTSYYKSDHFKTRPYDPYNVYTSPNEAILCPDSFQSMYAQMLCGLLQRQQVLRVGAVFASGLLRAIRFLQLNWRQLTQDIETGALNPKLTDTSLREYMDKILKPNPELAECVRHECSKDNWEGIIARIWQNTKYLDVIVTGAMAQYIPTLDYYSGGLPLACTMYASSECYFGLNLNPMCKPSQVSYTIMPNMAYFEFLPHEPDSFGFPCDSPPKLVDLVDVEVGKEY…
Gh_AGH3.3	Gossypium hirsutum	Gh_A13G0392	MAVDSPLSSPLGPPACEKDAKALQFIEEMTRNAESVQQRVLAEILSRNAQTEYLTRFQLNGATDRETFKSKLPVITYEDLQPEIHRIANGDRSAILSAQPISEFLTSSGTSAGERKLMPTIKEELDRRQLLYSLLMPVMNLYVAGLDKGKGLYFLFVKSETRTPGGLLARPVLTSYYKSDHFKTRPYDPYNVYTSPNEAILCPDSFQSMYTQMLCGLLDRHQVLRLGAVFASGLLRAIRFLQLNWRQLAHDMETGSLNLKITDPLLRECIVKTLKPNPELAQFVHHECSKDDWEGIIVRIWPNTKYLDVIVTGAMAQYIPTLDYYSGGLPLACTMYASSECYFGLNLNPMCKPSEVSYTIMPNMAYFEFFPHEPNLDSTGFDFTRELPPKLVDLVDVEV…
Gh_DGH3.3	Gossypium hirsutum	Gh_D13G0434	MAVDSPLSSPLGPPACEKDAKALQFIEEMTRNAESVQQRVLAEILSRNAQTEYLTRFQLNGATDRETFKSKLPVITYEDLQPEIHRIANGDRSAILSAHPISEFLTSSGTSAGERKLMPTIKEELDRRQLLYSLLMPVMNLYVAGLDKGKGLYFLFVKSEIRTPGGLLARPVLTSYYKSDHFKTRPYDPYNVYTSPNEAILCPDSFQSMYTQMLCGLLDRHQVLRLGAVFASGLLRAIRFLQLNWRQLAHDMETGSLNSKITDPSLRECIVKTLKPNPELAQFVRHECSKDDWEGIIVRIWPNTKYLDVIVTGAMAQYIPTLDYYSGGLPLACTMYASSECYFGLNLNLMCKPSEVSYTIMPNMAYFEFLPHEPNLDSTGFDFTHELPPKLVDLVDVEV…
Gh_AGH3.4	Gossypium hirsutum	Gh_A11G0443	MFMAVESTLPTPFRTPASDKDAKALQFIEEMTKNVDSVQERVLREILSRNAETEYLKRFILNGATDRETFKSRIPVVTYEDIQPEIQRIANGDKSPIFSAHPISEFLTSSGTSAGERKLMPTIHEELDRRQLLYSLLMPVMNLYVPGLDKGKGLYFLFVKAETKTPGGLLARPVLTSYYNSDHFKTRPYDPFNVYTSPNEAILCVDSFQSMYAQMLCGLIMRNEVLRVGAVFASGLLRAIHFLQNNWKQLAHDIATGTLNPKITDAPVRECMRKILKPNPELAQFVTMECYEENWECIIKRIWPRTKYLDVIVTGAMAQYIPTLEYYSGGLPMACTMYASSECYFGLNLNPMCKPSEVTYTIMPNMAYFEFLPHGSSTSCLVDLADVEVGKEYELILTT…
Gh_DGH3.4	Gossypium hirsutum	Gh_D11G0514	MFMAVESTLPTPVRTPASEKDAKALQFIEEMTKNVDSVQERVLREILGRNAETEYLKRFSLNGATDRETFKSRIPVVTYEDIQPEIQRIANGDKSPIFSVHPISEFLTSSGTSAGERKLMPTIHEELDRRQLLYSLLMPVMNLYVPGLDKGKGLYFLFVKAETKTPGGLLARPVLTSYYNSDHFKTRPYDPFNVYTSPNEAILCVDSFQSMYAQMLCGLIMRDEVRRVGAVFASGLLRAIHFLQNNWKQLAHDIATGTLNPKITDAPVRECMRKILKPNPELAQLVTIECYEENWECIIKRIWPRTKYLDVIVTGAMAQYIPTLEYYSGGLPMACTMYASSECYFGLNLNPMCKPSEVTYTIMPNMAYFEFLPHGSSTSCLVDLADVEVGKEYELILTT…
Gh_AGH3.5	Gossypium hirsutum	Gh_A11G1993	MISPSSSIMAVDSTLSSVVGASFSEKDAKALQFIEEMTKNVDSVQERILGEILSRNADTEYLKRFQLNGATDRDTFKSKVPVVTYEDLQPEIQRIANGDKSPILSSHPISEFLTSSGTSAGERKLMPTIHEELNRRQLLYSLLMPVMNLYVPGLDKGKGLYFLFIKAETKTPGGLLARPVLTSYYKSDHFKSRPYDPFNVYTSPNETILCPDSIQSMYAQMLCGLIMREEVLRVGAVFASGLLKAIRFLQLNWKQFAHDIETGTLNPKVTDPSVRECMSKILKPNPELAAFITKECSEENWECIITRIWPNTKYLDVIVTGAMAQYIPTLEYYSGGLPMACTMYASSECYFGLNLKPMCKPSEVSYTIMPNMAYFEFLPHDDSSAQDSSRDSPPRLVDL…
Gh_DGH3.5	Gossypium hirsutum	Gh_D11G1989	MISPSSLIMAVDSTLSSAVGASVSEKDAKALQFIEEMTKNVDSVQERILGEILSRNADTEYLKRFQLNGATDRDTFKSKVPVVTYEDLQPEIQRIANGDKSPILSSHPISEFLTSSGTSAGERKLMPTIHEELNRRQLLYSLLMPVMNLYVPGLDKGKGLYFLFIKAETKTPGGLLARPVLTSYYKSDHFKSRPYDPFNVYTSPNETILCPDSIQSMYAQMLCGLIMREEVLRVGAVFASGLLKAIRFLQVNWKQFAHDIETGTLNPKVTDPSVRECMSKILKPNPELAAFITKECSEENWECIITRIWPNTKYLDVIVTGAMAQYIPTLEYYSGGLPMACTMYASSECYFGLNLKPMCKPSEVSYTIMPNMAYFEFLPHDDSSAQDSSRDSPPRLVDL…
Gh_AGH3.6	Gossypium hirsutum	Gh_A01G0546	MPEAPKNTHKPTTDYNLELKNKKTLQFIEDVTSNADEVQKKVLEEILSRNAHVEYFQRNGLNGHTDRETFKTIMPVITYEDIQPYVDRIANGDTSPILSSHPISEFLTSSGTSGGERKLMPTIEEELGRRSLLYSLLMPVMSQFVPGLDKGKGMYFLFIKSEAKTPSGLVARPVLTSYYKSTHFKDRPYDPYTNYTSPNETILCPDSYQSMYSQMLCGLCQHKEVLRVGAVFASGFIRAIKFLEKHWRFLCNDIRTGTIDSQITDQSVREAVTKILKPDPKLADFIEAECSKDSWQGIITRLWPNTKYVDVIVTGTMSQYIPTLDYYTNGLPLFCTMYASSECYFGVNLNPLCKPSEVSYTLIPTMAYFEFLPVQRNNGVNSSISVPKTLNEKEQQELV…
Gh_DGH3.6	Gossypium hirsutum	Gh_D01G0557	MPEAPKNTHKPTTDYNLELKNKKILQFIEDVTSNADEVQKKVLEEILSRNAHVEYLQTHGLNGHTDRETFKTIMPVITYEDIQPYVDRIANGDTSPILSSHPISEFLTSSGTSGGERKLMPTIEEELGRRSLLYSLLMPVMSQFVPGLDKGKGMYFLFIKSEAKTPGGLVARPVLTSYYKSTHFKDRPYDPYTNYTSPNETILCPDSYQSMYSQMLCGLCQHKEVLRVGAVFASGFIRAIKFLEKHWRFLCNDIRTGTIDSQITDQSVREAVMKILKPDPKLADFIEAECSKDSWQGIITRLWPNTKYVDVIVTGTMSQYIPTLDYYTNGLPLFCTMYASSECYFGVNLNPLCKPSEVSYTLIPTMAYFEFLPVQRNNGVNSSISVPKTLNEKEQQELV…
Gh_AGH3.7	Gossypium hirsutum	Gh_A01G0547	MPEAPKNTLKPTADYNLELKNKKTLQFIEDVTSNADEVQKKVLEEILSRNAHVEYLQTRGLNGHTDRETFKKTMPVITYEDIQPHIDRIANGDTSPILSSNPISEFLTSSGTSGGERKLMPTIEEELGRRSLLYSLLMPVMSQFVPGLDKGKGMYFLFIKSEAKTPGGLVARPVLTSYYKSIHFKDRPYDPYTNYTSPNETILCPDSYQSMYSQMLCGLWQHKEVLRVGAVFASGFIRAIKFLEKHWRLLCNDIRTGTIDSQITDQSVREAVMKILKPDPKLADFIEAECSKDSWQGIITRLWPNTKYVDVIVTGTMSQYIPTLDYYSNGLPLVCTMYASSECYFGVNLNPLCKPSEVSYTLVPTMAYFEFLPVQRNNGVTSSISVPKTLNEKEQQELV…
Gh_DGH3.7	Gossypium hirsutum	Gh_D01G0559	MPEAPKNTLKPTTDYSLELKNKKTLQFIEDVTSNADEVQKKVLEEILSRNAHVEYLQTRGLNGHTDRETFKKTMPVITYEDIQPHIDRIANGDTSPILSSNPISEFLTSSGTSGGERKLMPTIEEELGRRSLLYSLLMPVMSQFVPGLDEGKGMYFLFIKSEAKTPGGLVARPVLTSYYKSTHFKNRPYDPYTNYTSPNETILCPDSYQSMYSQMLCGLCQHKEVLRVGAVFASGFIRAIKFLEKHWRLLCKDIRTGTIDSQITDQSVREAVMKILKPDPKLADFIEAECSKDSWQGIITRLWPNTKYVDVIVTGTMSQYIPTLDYYSNGLPLVCTMYASSECYFGVNLNPLCKPSEVSYTLVPTMAYFEFLPVQRNNGVTSSISVPKTLNEKEQQELV…
Gh_AGH3.8	Gossypium hirsutum	Gh_A03G1429	MPEAPKILSDSADCIDGIVVENNNKVLKFIEDVTADADEVQRRVLSQILSRSANVEYLQRYGLNGCTDRETFKKVIPVVTYEDLKPDIERIANGDTSPILCSQPISEFLTSSGTSAGERKLMPTIEEELGRRSLLYSLLMPVMSQFLPGLDKGKGMYFLFVKSEAKTPGGLVARPVLTSYYKSSHFKNRPNDPYTNYTSPKETILCLDSYQSMYSQLLCGLFQNEDVVRVGAVFASGFIRAIQFLEKHWSLLCKDIRTGTIDSKITDPSVREAVMKILKPNPKLADFVEAECSKGSWKGIITRLWPETKYIDVIVTGTMSQYIPALDYYSNALPLVCTMYASSECYFGINLNPLCNPSEVSYTLIPNMAYFEFLPVTRKDELTGSISEPTALNDKEKQQ…
Gh_AGH3.9	Gossypium hirsutum	Gh_A11G1054	MDGKKLEYKGENALKEIEKLTTTAGEVQYGILKEILKRNAETEYLNKYMKGSIDVSQFKSCVPVITYKNIYPYIQRIANGEDSFLITGQTITEILCSSGTSAGEPKLTPSIAEDLDRRTFLYNLIMPIMNQYIPGLDDGKAMYLYFVKAELSTPCGLPFRTVLTSYYKSKHFKCRTRDPFNDFTSPDQAILCNDSNQSMYCQLLAGLVHRHQVMRLGAVFASALLRAISFLERKWAQLCNDIRTGHLDLSIIDPACRSAMMSILSSPNPDLADEIESICSRPSWKGILCHLWPRAKYIEAVVTGSMAQYIPPLEYYSAGKLPLVCTMYASSECYFGVNLKPICDPAEVAFTLLPNMGYFEFLPLGENGALAMDMDEEEAVPNDRLVDLVNVKVGCYYEL…
Gh_DGH3.9	Gossypium hirsutum	Gh_D11G1209	MDGKKLEYKGEDALKEIEKLTTTAGDVQYGILKEILKRNAETEYLNKYMNGSIDVSQFKSCVPVITYKNIYPYIQRIANGEDSSLITGQPITEILCSSGTSAGEPKLTPSIAEDLDRRTFLYNLIMPIMNQYIPGLDDGKAMYLYFVKAELSTPCGLPFRTVLTSYYKSKHFKCRTRDPFNDFTSPDQAILCNDSNQSMYCQLLAGLVHRHQVMRLGAVFASALLRATSFLERKWAQLCNDIRTGHLDLSIIDPACRSAMMSILSSPNPDLADEIESICSRPSWKGILCHLWPRAKYIEAVVTGSMAQYIPPLEYYSAGKLPLVCTMYASSECYFGVNLKPICDPAEVAFTLLPNMGYFEFLPLGENGALAMDIDEDEAVPNDRLVDLVNVKVGSYYEL…
Gh_AGH3.17	Gossypium hirsutum	Gh_A03G1354	MRACPISCTAVKQQFSTCSRKPKDVNQMTRGNPCQLPGMLPNYDPNDNEAGMKILEDLTENVEQIQQRVLEEIITRNARTDYLKGFLDGQFDKQVFKKTVPVVNYEDIKPYIERIANGDSSNIISAEPIIELLTSSGTSGGQPKMMPSTAEDLHRKTFFYNLLVPVMNKYVDGLDDGKAMYLLFVKPETKTPSGLMARPVLTSYYKSNNFQNRPFNRFNVFTSPDETILCSDSKQSMYCQLLCGLVQRQEVLRVGAVFASAFLRAIKFLEDNWKELCSNIRTGHVSDWITDPGCRKVVSLVLNKPKPELADLIEHECSSKSWEGIIKKLWPRTKYIEVIVTGSMAQYVSTLEYYSGGLPLVSTMYASSECYFGINFKPLSKPWDVSYTLIPNMAYFEFL…
Gh_DGH3.17	Gossypium hirsutum	Gh_D02G1794	MRACPTSCTAVKQQFSTCSRKPKDVNQMTRGNPCQLPGMLPNYDPNDNEAGMKILEDLTENVEQIQQRVLEEIITRNARTDYLKGFLDGEFDKQVFKKTVPVVNYEDIKPYIERIANGDSSNIISAEPIIELLTSSGTSGGQPKMMPSTAEDLHRKTFFYNLLVPVMNKYVDGLDEGKAMYLLFVKPETKTPSGLMARPVLTSYYKSNNFKNRPFNRFNVYTSPDETILCSDSKQSMYCQLLCGLVQRQEVLRVGAVFASAFLRAIKFLEHNWKELCSNIRTGHVSDWITDPGCRKVVSLVLNKPKPELADLIEHECNSKSWEGIIKKLWPRTKYIEVIVTGSMAQYVSTLEYYSGGLPLVSTMYASSECYFGINFKPLSKPWDVSYTLIPNMAYFEFL…
Gh_AGH3.18	Gossypium hirsutum	Gh_A04G0874	MEPTISIGSGWKILEGMTINAYQTQQQVLEEILTQNLHTEYLSQFLNGHSDKEHFKTKVPVVDYEDIKPYMERIANEEPSNIILAETVTALTRSSGTSAGRPKLMPLTDSELDRRTYDQGKRMQLLFVRPEIKAPSGLPTRSILTSYLICKNFEKHESSLHTSPIATILCSDSKQSMYCQMLCALLQRNEVVCVGLVFGSTRPSYQSMILNKPNPELADLIEDICNAKSWEGIIKKLCPGTKCIDAIVTGSMAQYIPMLEFDCGGIPLVSKCYASSEGLLGINLKPLSKPCDTCYTLVPNMAYFEFLPVHENNEEERSKKEVIEVVDLVNVKLGQCYELVVTTFIGLYRYKVGDILKVTGYHNNAPQFQFVRRKDAFLSIDSEKTAEDELAEGILQAKL…
GaGH3.1	Gossypium arboreum	Cotton_A_21697	MAVDSAISSPLGPPACEKDAKALRFVEEMTRNADSVQERVLSDILTQNSQTEYLRRFKLNGATDRDSFKSKLPVIAYEDLQPEIQRIANGDRSAILSAHPISEFLTSSGTSAGERKLMPTIKEELDRRQLLYSLLMPVMNLYVPGLDKGKGLYFLFVKSETRTPGGLLARPVLTSYYKSEHFKTRPYDPYNVYTSPNEAILCPDSFQSMYTQMLCGLQDRHQVLRVGAVFASGLLRAIRFLQLNWRQLSQDIETGTLNQKVTDPSLRECMGKILKPDPELARFVRHECSKESWEGIITRIWPNTKYLDVIVTGAMAQYIPTLDYYSGGLPKACTMYASSECYFGLNLNPMCKPSEVSYTIMPNMAYFEFLPHDPNSAGFTRDSPPKLVDLVDVEIGKEY…
GaGH3.2	Gossypium arboreum	Cotton_A_24589	MAVDSPLSSQLGPPVCERDAKALHFIEETTSHADSVQDRVLTEILTRNSQTEYLTRFKLNGATDRETFKSKLPIITYEDLQPEIHRIANGDRSAILSAHPISEFLTSSGTSAGERKLMPTIKEELDRRRLLYSLLMPVMNLYVPGLERGKGLYFLFVKSETRTPGGLLARPVLTSYYKSDHFKTRPYDPYNVYTSPNEAILCPDSFQSMYAQMLCGLLQRQQVLRVGAVFASGLLRAIRFLQLNWPQLTQDIETGALNPKLTDPSLREYMDKILKPNPELAEYVRHECSKDNWEGIIARIWQNTKYLDVIVTGAMAQYIPTLDYYSGGLPLACTMYASSECYFGLNLNPMCKPSQVSYTIMPNMAYFEFLPRDPNSFGFPRDSPPKLVDLVDVEVGKEY…
GaGH3.3	Gossypium arboreum	Cotton_A_20976	MAVDSPLSSPLGPPACEKDAKALQFIEEMTRNAESVQQRVLAEILSRNAETEYLTRFQLNGATDRETFKSKLPVITYEDLQPEIHRIANGDRSAILSAQPISEFLTSSGTSAGERKLMPTIKEELDRRQLLYSLLMPVMNLYVAGLDKGKGLYFLFVKSETRTPGGLLARPVLTSYYKSDHFKTRPYDPYNVYTSPNEAILCPDSFQSMYTQMLCGLLDRHQVLRLGAVFASGLLRAIRFLQLNWRQLAHDMETGSLNLKITDPLLRECIVKTLKPNPELAQFVHHECSKDDWEGIIVRIWPNTKYLDVIVTGAMAQYIPTLDYYSGGLPLACTMYASSECYFGLNLNPMCKPSEVSYTIMPNMAYFEFSPHEPNLDSTGFDFTRELPPKLVDLVDVEV…
GaGH3.4	Gossypium arboreum	Cotton_A_26931	MAVESTLPTPFRTPASDKDAKALQFIEEMTKNVDSVQERVLREILSRNAETEYLKRFILNGATDRETFKSRIPVVTYEDIQPEIQRIANGDKSPIFSAHPISEFLTSSGTSAGERKLMPTIHEELDRRQLLYSLLMPVMNLYVPGLDKGKGLYFLFVKAETKTPGGLLARPVLTSYYNSDHFKTRPYDPFNVYTSPNEAILCVDSFQSMYAQMLCGLIMRNEVLRVGAVFASGLLRAIHFLQNNWKQLAHDIATGTLNPKITDAPVRECMRKILKPNPELAQFVTMECYEENWECIIKRIWPRTKYLDVIVTGAMAQYIPTLEYYSGGLPMACTMYASSECYFGLNLNPMCKPSEVTYTIMPNMAYFEFLPHGSSTSCLVDLADVEVGKEYELILTTYA…
GaGH3.5	Gossypium arboreum	Cotton_A_26579	MISPSSSIMAVDSTLSSVVGASLSEKDAKALQFIEEMTKNVDSVQERILGEILSRNADTEYLKRFQLNGATDRDTFKSKVPVVTYEDLQPEIQRIANGDKSPILSSHPISEFLTSSGTSAGERKLMPTIHEELNRRQLLYSLLMPVMNLYVPGLDKGKGLYFLFIKAETKTPGGLLARPVLTSYYKSDHFKSRPYDPFNVYTSPNETILCPDSIQSMYAQMLCGLIMREEVLRVGAVFASGLLKAIRFLQVNWKQFAYDIETGTLNPKVTDPSVRECMSKILKPNPELAAFITKECSEENWECIITRIWPNTKYLDVIVTGAMAQYIPTLEYYSGGLPMACTMYASSECYFGLNLKPMCKPSEVSYTIMPNMAYFEFLPHDDSSAQDSSRDSPPRLVDL…
GaGH3.6	Gossypium arboreum	Cotton_A_21669	MPEAPKNTHKPTTDYNLELKNKKTLQFIEDVTSNADEVQKKVLEEILSRNAHVEYFQRHGLNGHTDRETFKTIMPVITYEDIQPYVDRIANGDTSPILSSHPISEFLTSSGTSGGERKLMPTIEEELGRRSLLYSLLMPVMSQFVPGLDKGKGMYFLFIKSEAKTPSGLVARPVLTSYYKSTHFKDRPYDPYTNYTSPNETILCPDSYQSMYSQMLCGLCQHKEVLRVGAVFASGFIRAIKFLEKHWRFLCNDIRTGTIDSQINDQSVREAVTKILKPDPKLADFIEAECSKDSWQGIITRLWPNTKYVDVIVTGTMSQYIPTLDYYTNGLPLVCTMYASSECYFGVNLNPLCKPSEVSYTLIPTMAYFEFLPVQRNNGVNSSISVPKTLNEKEQQELV…
GaGH3.7	Gossypium arboreum	Cotton_A_21671	MPEAPKNTLKPTADYNLELKNKKTLQFIEDVTSNADEVQKKVLEEILSRNAHVEYLQTRGLNGHTDRETFKKTMPVITYEDIQPHIDRIANGDTSPILSSNAISEFLTSSGTSGGERKMMPTIEEELGRRSLLYSLLMPVMSQFVPGLDKGKGMYFLFIKSEAKTPGGLVARPVLTSYYKSTHFKDRPYDPYTNYTSPNETILCPDSYQSMYSQMLCGLWQHKEVLRVGAVFASGFIRAIKFLEKHWRLLCNDIRTGTIDSQITDQSVREAVMKILKPDPKLADFIEAECSKDSWQGIITRLWPNTKYVDVIVTGTMSQYIPTLDYYSNGLPLVCTMYASSECYFGVNLNPLCKPSEVSYTLVPTMAYFEFLPVQRNNGVTSSISVPKTLNEKEQQELV…
GaGH3.8	Gossypium arboreum	Cotton_A_08935	MPEAPKILSDSADCIDGIVVENNNKVLKFIEDVTADADEVQRRVLSEILSRSANVEYLQRYGLNGCTDRETFKKVIPVVTYEDLKPDIERIANGDTSPILCSQPISEFLTSSGTSAGERKLMPTIEEELGRRSLLYSLLMPVMSQFLPGLDKGKGMYFLFVKSEAKTPGGLVARPVLTSYYKSSHFKNRPNDPYTNYTSPKETILCLDSYQSMYSQLLCGLFQNEDVVRVGAVFASGFIRAIQFLEKHWSLLCKDIRTGTIDSKITDPSVREAVMKILKPNPKLADFVEAECSKGSWKGIITRLWPETKYIDVIVTGTMSQYIPALDYYSNALPLVCTMYASSECYFGINLNPLCSPSEVSYTLIPNMAYFEFLPVTRKDELTGSISGPTALNDKEKQQ…
GaGH3.9	Gossypium arboreum	Cotton_A_23308	MDGKKLEYKGENALKEIEKLTTTAGEVQYGILKEILKRNAETEYLNKYMKGSIDVSQFKSCVPVITYKNIYPYIQRIANGEDSFLITGQTITEILCSSGTSAGEPKLTPSIAEDLDRRTFLYNLIMPIMNQYIPGLDDGKAMYLYFVKAELSTPCGLPFRTVLTSYYKSKHFKCRTRDPFNDFTSPDQAILCNDSNQSMYCQLLAGLVHRHQVMRLGAVFASALLRAISFLERKWAQLCNDIRTGHLDLSIIDPACRSAMMSILSSPNPDLADEIESICSRPSWKGILCHLWPRAKYIEAVVTGSMAQYIPPLEYYSAGKLPLVCTMYASSECYFGVNLKPICDPAEVAFTLLPNMGYFEFLPLGENGALAMDIDEEEAVPNDRLVDLVNVKVGCYYEL…
GaGH3.17	Gossypium arboreum	Cotton_A_30234	MTRGNPCQLPGMLPNYDPNDNEAGMKILEDLTENVEQIQQRVLEEIITRNARTDYLKGFLDGQFDKQVFKKTVPVVNYEDIKPYIERIANGDSSNIISAEPIIELLTSSGTSGGQPKMMPSTAEDLHRKTFFYNLLVPVMNKYVDGLDEGKAMYLLFVKPETKTPSGLMARPVLTSYYKSNNFQNRPFNRFNVFTSPDETILCSDSKQSMYCQLLCGLVQRQEVLRVGAVFASAFLRAIKFLEDNWKELCSNIRTGHVSDWITDPGCRKVVSLVLNKPKPELADLIEHECSSKSWEGIIKKLWPRTKYIEVIVTGSMAQYVSTLEYYSGGLPLVSTMYASSECYFGINFKPLSKPWDVSYTLIPNMAYFEFLPVKEKNEDGAQYVQCNGVCKENCMEKE…
GrGH3.1	Gossypium raimondii	Cotton_D_gene_10016436	MAVDSAISSPLGPPACEKDAKSLRFIEEMTRNADSVQERVLSDILTQNSQTEYLRRFKLNGASDRDSFKSKLPVITYEDLQPEIQRIANGDRSAILSAHPISEFLTSSGTSAGERKLMPTIKEELDRRQLLYSLLMPVMNLYVPGLDKGKGLYFLFVKSETRTPGGLLARPVLTSYYKSEHFKTRPYDPYNVYTSPNEAILCPDSFQSMYTQMLCGLQDRHQVLRVGAVFASGLLRAIRFLQLNWRQLSQDIETGTLNQKVTDPSLRECMGKILKPDPELARFVRRECSKESGEGIITRIWPNTKYLDVIVTGAMAQYIPTLDYYSGGLPKACTMYASSECYFGLNLNPMCKPSEVSYTIMPNMAYFEFLPHDPNSAGFTRDSPPKLVDLVDVEIGKEY…
GrGH3.2	Gossypium raimondii	Cotton_D_gene_10038257	MAVDSPLSSQLGPPACERDAKALHFIEETTSHADSVQDRVLTEILTRNSQTEYLTRFKLNGATDRETFKSKLPIITYEDLQPEIHRIANGDRSAILSAHPISEFLTSSGTSAGERKLMPTIKEELDRRRLLYSLLMPVMNLYVPGLERGKGLYFLFVKSETRTPGGLLARPVLTSYYKSDHFKTRPYDPYNVYTSPNEAILCPDSFQSMYAQMLCGLLQRQQVLRVGAVFASGLLRAIRFLQLNWPQLTQDIEIGALNPKLTDPSLREYMDKILKPNPELAECVRHECSKDNWEGIIARIWQNTKYLDVIVTGAMAQYIPTLDYYSGGLPLACTMYASSECYFGLNLNPMCKPSQVSYTIMPNMAYFEFLPHEPDSFGFPRDSPPKVVDLVDVEVGKEY…
GrGH3.3	Gossypium raimondii	Cotton_D_gene_10029471	MAVDSPLSSPLGPPACEKDAKALQFIEEMTRNAESVQQRVLAEILSRNAQTEYLTRFQLNGATDRETFKSKLPVITYEDLQPEIHRIANGDRSAILSAHPISEFLTSSGTSAGERKLMPTIKEELDRRQLLYSLLMPVMNLYVAGLDKGKGLYFLFVKSETRTPGGLLARPVLTSYYKSDHFKTRPYDSYNVYTSPNEAILCPDSFQSTYTQMLCGLLDRHQVLRLGAVFASGLLRAIRFLQLNWRQLAHDMETGSLNSKITDPSLRECIVKTLKPNPELAQFVRHECSKDDWEGIIVRIWPNTKYLDVIVTGAMAQYIPTLDYYSGGLPLACTMYASSECYFGLNLNPMCKPSEVSYTIMPNMAYFEFLPHEPNLDSTGFDFTHELPPKLVDLVDVEV…
GrGH3.4	Gossypium raimondii	Cotton_D_gene_10032960	MFMAVESTLPTPVRTPASDKDAKVLQFIEEMTKNVDSVQERVLREILGRNAETEYLERFSLNGATDRETFKSRIPVVTYEDIQPEIQRIANGDKSPIFSVHPISEFLTSSGTSAGERKLMPTIHEELDRRQLLYSLLMPVMNLYVPGLDKGKGLYFLFVKAETKTPGGLLARPVLTSYYNSDHFKTRPYDPFNVYTSPNEAILCVDSFQSMYAQMLCGLIMRDEVLRVGAVFASGLLRAIHFLQNNWKQLAHDIATGTLNPKITDAPVRECMRKILKPNPELAQLVTMECYEENWECIIKRIWPRTKYLDVIVTGAMAQYIPTLEYYSGGLPMACTMYASSECYFGLNLNPMCKPSEVTYTIMPNMAYFEFLPHGSSTSCLVDLADVEVGKEYELILTT…
GrGH3.5	Gossypium raimondii	Gorai.007G219500.1	MISPSSLIMAVDSTLSSAVGASVSEKDAKALQFIEEMTKNVDSVQERILGEILSRNADTEYLKRFQLNGATDRDTFKSKVPVVTYEDLQPEIQRIANGDKSPILSSHPISEFLTSSGTSAGERKLMPTIHEELNRRQLLYSLLMPVMNLYVPGLDKGKGLYFLFIKAETKTPGGLLARPVLTSYYKSDHFKSRPYDPFNVYTSPNETILCPDSIQSMYAQMLCGLIMREEVLRVGAVFASGLLKAVRFLQVNWKQFAHDIETGTLNPKVTDPSVRECMSKILKPNPELAAFITKECSEENWECIITRIWPNTKYLDVIVTGAMAQYIPTLEYYSGGLPMACTMYASSECYFGLNLKPMCKPSEVSYTIMPNMAYFEFLPHDDSSAQDSSRDSPPRLVDL…
GrGH3.6	Gossypium raimondii	Cotton_D_gene_10011277	MPEAPKNTHKPTTDYNLELKNKKILQFIEDVTSNADEVQKKVLQEILSRNAHVEYLQTHGLNGHTDRETFKTIMPVITYEDIQPYVDRIANGDTSPILSSHPISEFLTSSGTSGGERKLMPTIEEELGRRSLLYSLLMPVMSQFVPGLDKGKGMYFLFIKSEAKTPGGLVARPVLTSYYKSTHFKDRPYDPYTNYTSPNETILCPDSYQSMYSQMLCGLCQHKEVLRVGAVFASGFIRAIKFLEKRWRFLCNDIRTGTIDSQITDQSVREAVMKILKPDPQLADFIEAECSKDSWQGIITRLWPNTKYVDVIVTGTMSQYIPTLDYYTNGLPLVCTMYASSECYFGVNLNPLCKPSEVSYTLIPTMAYFEFLPVQRNNGVNSSISVPKTLNEKEQQELV…
GrGH3.7	Gossypium raimondii	Cotton_D_gene_10011274	MPVITYEDIQPHIDRIANGDTSPILSSNPISEFLTSSGTSGGERKLMPTIEEELGRRSLLYSLLMPVMSQFVPGLDEGKGMYFLFIKSEAKTPGGLVARPVLTSYYKSTHFKNRPYDPYTNYTSPNETILCPDSYQSMYSQMLCGLCQHKEVLRVGAVFASGFIRAIKFLEKHWRLLCNDIRTGTIDSQITDQSVREAVMKILKPDPKLADFIEAECSKDSWQGIITRLWPNTKYVDVIVTGTMSQYIPTLDYYSNGLPLVCTMYASSECYFGVNLNPLCKPSEVSYTLVPTMAYFEFLPVQRNNGVTSSISVPKTLNEKEQQELVDLVDVKLGQEYELVVTTYSGLYRYRVGDVLRVAGFKNNAPQFNFICRKNVVLCIDSDKTDEVELQNAVKNAVN…
GrGH3.8	Gossypium raimondii	Cotton_D_gene_10029688	MPEAPKILSGSADCIDDIVVENNNKVLKFIEDVTADADEVQRRVLSEILSRSANVEYLQRYGLNGCTDRETFKKVIPVVTYEDLKPDIERIANGDTSPILCSQPISEFLTSSGTSAGERKLMPTIEEELGRRSLLYSLLMPVMSQFLPGLDKGKGMYFLFVKSEAKTPGGLVARPVLTSYYKSSHFKNRPNDPYTNYTSPKETILCLDSYQSMYSQLLCGLFQNEDVVRVGAVFASGFIRAIQFLEKHWSLLCKDIRTGTIDSKITDPSVREAVMKILKPNPKLADFVEAECSKGSWKGIITRLWPETKYIDVIVTGTMSQYIPALDYYSNALPLVCTMYASSECYFGINLNPLCNPSEVSYTLIPNMAYFEFLPVTRKDELTGSISEPTALNDKEKQQ…
GrGH3.9	Gossypium raimondii	Cotton_D_gene_10035892	MDGKKLEYKGEDALKEIEKLTTTAGDVQYGILKEILKRNAETEYLNKYMNGSIDVSQFKSCVPVITYKNIYPYIQRIANGEDSSLITGQPITEILCSSGTSAGEPKLTPSIAEDLDRRTFLYNLIMPIMNQYIPGLDDGKAMYLYFVKAELSTPCGLPFRTVLTSYYKSKHFKCRTRDPFNDFTSPDQAILCNDSNQSMYCQLLAGLVHRHQVMRLGAVFASALLRATSFLERKWAQLCNDIRTGHLDLSIIDPACRSAMMSILSSPNPDLADEIESICSRPSWKGILCHLWPRAKYIEAVVTGSMAQYIPPLEYYSAGKLPLVCTMYASSECYFGVNLKPICDPAEVAFTLLPNMGYFEFLPLGENGALAMDIDEEEAVPNDRLVDLVNVKFGSYYEL…
GrGH3.17	Gossypium raimondii	Cotton_D_gene_10014730	MTRGNPCQLPGMLPNYDPNDSEAGMKILEDLTENVEQIQQRVLEEIITRNARTDYLKGFLDGQFDKQVFKKTVPVVNYEDIKPYIERIANGDSSNIISAEPIIELLTSSGTSGGQPKMMPSTAEDLHRKTFFYNLLVPVMNKYVDGLDEGKAMYLLFVKPETKTPSGLMARPVLTSYYKSNNFKNRPFNRFNVYTSPDETILCSDSKQSMYCQLLCGLVQRQEVLRVGAVFASAFLRAIKFLEHNWKELCSNIRTGHVSDWITDPGCRKVVSLVLNKPKPELADLIEHECNSKSWEGIIKKLWPRTKYIEVIVTGSMAQYVSTLEYYSGGLPLVSTMYASSECYFGINFKPLSKPWDVSYTLIPNMAYFEFLPVKKKNEDGAQYVQCNGVCKENCMEKE…
ZmGH3.1	Zea mays	GRMZM2G068701_P01	MAVMTDMPAATALRAPAPAPAGCDGQKDAEKLRFIEEMTSDVDAVQERVLAEILARNAGTEYLARCGLAGATDRAAFRAKVPVVTYEDLQPDIQRIANGDRSPILSAHPISEFLTSSGTSAGERKLMPTIKEELDRRQLLYSLLMPVMNLYLPGLDKGKALYFLFVKSETTTPGGLTARPVLTSYYKSEHFKNRPFDPYHDYTSPTAAILCADAFQSMYAQMVCGLCQRHDVLRVGAVFASGLLRAIRFLQLHWEQLADDIESGSLTPRVADPSVRDAVARVLRGDPELARFVRAECSRGDWAGIVTRVWPNTRYLDVIVTGAMQQYIPTLEYYSGGLPMACTMYASSECYFGLNLRPMCRPSEVCYTIMPNMGYFEFLPVDEASGVAPGDAAQLVDLA…
ZmGH3.2	Zea mays	GRMZM2G378106_P01	MAVMAEVVSTTGAALRSPATQQPAAAGAAKGTDAEKLQFIEDMTSNVDAVQERVLGEILARNADTEYLSSRCGLAGATDRATFRAKVPMATYEDLQPYIRRIADGDRSPILSGHPVSEFLTSSGTSGGERKLMPTIEDELNRRQLLYSLQMPVMNLYVPGMDKGKALHFLFVKSETKTPGGLAARPVLTSYYKSNHFRNRPFDAYNNYTSPTAAILCADAFQSMYAQMVCGLCQRQDVLRVGAVFASGLLRAIRFLQLNWEQLAEDIEAGSLTPRVTDPSVREAVAGILRPDPAVAELVRSECSGGDWAGIVTRIWPNTKYLDVIVTGAMAQYIPTLKHYSGGLPMACTMYASSECYFGLNLRPMCDPSEVSYTLMPNMCYFEFLPMGGAVDASQLVDL…
ZmGH3.3	Zea mays	GRMZM2G410567_P01	MSTSPALDHDHDHGHHLLSSASPTSTDSPATAMRPRPPSLPPTIPACDPHDGPASLQLIEDLTTHAGAIQQRVLGEILAMNAGTDYVRGFLGANDDDDSAEGRHADELAATFKERVPVVEYEDVKPYIERIANGAPSSLISSKTITELLTSSGTSGGQPKLMPSTEEELDRKTFLYNLLVPVMNKYVEGLDEGRCMYLLFVKPEMKTPSGLVARPVLTSYYKSRHFRERPDSPYTRYTSPNEAILCADSAQSMYAQLLCGLARRGEVLRVGAVFASAFLRALKFLEGHWRALCDDIRAGRVDAARVTDRACRDAVARVVARPDAALADAIAAECEAGAASWRGIVRRLWPRTKYIDVIVTGSMAQYVPLLEFYGGGLPLVSTMYASSECYFGINLRPLD…
ZmGH3.6	Zea mays	GRMZM2G061515_P01	MPEAPTTKINPPAGGFAPGAHREALEFIEHVTANAGKVQRRVLAEILSQNAPAEYLRRYGVPGGSADAVEAFRRVVPLVTYEGLQPDILRIANGDASPILSGKPISEFLTSSGTSGGERKLMPTIADELDRRSLLYSLQMPVMSQSVPGLDKGKAMYLLFVKAESRTPGGLVARPVLTSYYRSRQFLERPHDPYTEYTSPNEAILCVDSYQSMYAQLLCGLVHRADVLRVGAVFASGFLRAIRFLEKHWPRLCRDIRTGTLDPEITDRAVRDAVARVLRGADPALADEIEAVCGGSSWESIIRRLWPRTRYVDVIVTGAMSQYIPTLEFYGGGLPLACTMYASSECYFGLNLNPMCKPGDVAYTLIPTMCYFEFLPLQCSNGKAEPSHRDLVGLVDVKL…
ZmGH3.7	Zea mays	GRMZM2G033359_P01	MAPTTATAAAVGTKATALGVAACERDVEKLEFIEDKTRNFDAEQVRVLAEILARNNGAEYLRRHGMEGRTDRLAFKACVPVVTYEDLRPEIERIANGDRSNIISSHPITEFLTSSGTSAGERKLMPTIEDELNRRQMLYSLLMPVMNLYVPGLDKGKGLYFLFIKSETKTPGGLPARPVLTSYYKSDHFKHRPYDPYNVYTSPTAAILCTDSFQSMYSQMLCGLVARAEVLRVGAVFASGLLRAIRFLQLHWQELAHDLRTGTLSAKVTEPSIREAVAEVLRPDAGLADLVEAECGKESWEGIITRVWPNTKYLDVIVTGAMAQYIPTLKYYSGGLPMACTMYASSECYFGLNLRPMCDPSEVSYTIMPNMGYFELLPHDPDAVPPSRDDPPPRLLDLA…
ZmGH3.8	Zea mays	GRMZM2G053338_P03	MAVMAEVVSTTGAALRSPASQPLPAAVKNADAEKLQFIEEMTSNVDAVQERVLGEILARNAGTEYLAKYGLAAATTDRATFRAKVPMATYEDLQPYIRRIADGDRSPILSGHPVSEFLTSSGTSAGERKLMPTIEDELNRRQLLYSLQMPVMNLYVPGMDKGKALHFLFVKSETKTPGGLAARPVLTSYYKSNHFKNRPFDAYNNYTSPTAAILCADAFQSMYAQMLCGLCQRQDVLRVGAVFASGLLRAIRFLQLNWEQLAEDIEAGSLTPRVTDPSVREAVAGILRADPELAALVRSECSKGDWAGIITRIWPSTKYLDVIVTGAMAQYIPTLKYYSGGLPMACTMYASSECYFGLNLRPMCDPSEVSYTLMPNMCYFEFLPMDSAAASGGDASQLV…
ZmGH3.9	Zea mays	GRMZM2G414460_P02	MNGSVDISAFKSQVPVVTYDVVQPYIARIAAGERSSILCGEQIVELLRSSGTSQGEPRLMPSISEDIYRRMYLYSLIMPIMSKYIRGLGEGKAMYLLFVKAETLTNAGIPVRSVLTSYYKSPQFLQRKHDLYNSYTSPDEVILCPDSQQSMYCQLLCGLVERQNVVRLGAVFASAFLRSISFLEKHWHDLVTDIRTGRINPSITNAACRVATESFLAQPNPELADEVEAICSSESWKGVLGRLWPNVKYIEAVLTGTMAQYVPMLEFYSDGRIPLVCTMYASSESYFGVNLRPLCSPKDVSYTILPNMAYFEFVPLDDGLRLAEDGEAVEKEKLVGLVDVKVGCYYELVVTTFAGLYRYRVGDVLQVTGFYNRAPQFKFICRRNVILSVDADKTNEEDL…
ZmGH3.12	Zea mays	GRMZM2G366873_P01	MPEAPVVTMRDTAAAAPPATHRDLLEYIERVTAGAAQVQRRVLSEILAQNAPAEYLRRLGVSGAAPGAVEAFRRAAPLVTYEDILPDVLRIANGDTSPILSGKPIREFLTSSGTSGGERKLMPAIADEMDRRSLLYSLLMPVMSQAVPGLDRGRCMYLYFVKAESRTPGGHPARPVLTSFYRSRHFLERPHDPYTVHTSPDEAVLCVDAYQSMYAQLLCGLVHRADVLRVGAVFASGFLRAIRFLEKHWQRLCRDLRRGALGAEVTDRSVRAAVARVLRADPALADAVEAECARPSWQGIIRRVWPGTKYIDVIVTGAMAQYIPTLEFYGGGLPLTCTMYASSESYFGINLNPMCKPSEVAYTLIPTMCYFEFLPLPQPGPGGTDDADPDHRDLVDLVD…
SlGH3.2	Solanum lycopersicum	Solyc01g107390.2.1	MAVDSVLSSPLGPPACEKDAKALQFIEEMTRNADAVQQRVLDEILTRNSQTEYLKRFKLDGVTDRETFKSIIPVVTYEDLQPEIQRIANGDRSPILSAHPISEFLTSSGTSAGERKLMPTIKEELDRRQLLYSLLMPVMNLYVPGLDKGKGLYFLFIKSETKTPGGLLARPVLTSYYKSEHFKSRPHDPYNVYTSPNETILCSDSFQSMYTQMLCGLYEREQVLRLGAVFASGLVRAIRFLQLHWEELAHDIRTGTLNPQITNPSVCERMGKIIKPNPELADFVANECCKENWEGIITRIWPKTKYLDVIVTGAMAQYIPTLDYYSGGLPKACTMYAASECYFGLNLNPMCKPSEVSYTIMPNMGYFEFLPHDPTSTTTTSSPTNLVDLVDVEVGKEYE…
SlGH3.3	Solanum lycopersicum	Solyc02g064830.2.1	MTMHTSLSSCRLGPPACEKDAKALQFIEEMTRNVDSVQEKVLAEILSQNANTEYLQRFKLGGATDRDTFKSKMPIITYEEIQPDIQRIANGDRSPIFSSHPVSEFLTSSGTSAGERKLMPTTQDELDRKQLLYSLLMPVMNLCVPDLDKGKGLYFLFIKAETKTPSGLLARPVLTSYYKSDHFKTRPYDPYNVYTSPNEAVLCVDSFQSMYSQMLCGLLMREQVLRLGAVFASGLLRAIHFLQLNWQQLADDIASGILNPRVSDPSIRECISKILKPNHELAEFIIKECEKQNWEGIITRIWTNTKYLDVIVTGAMAQYIPTLDYYSGGLPKACTMYASSECYFGLNLNPICKPSEVSYTIMPNMCYYEFIPHDSANPSDSPRRLVDLANVEVGKEYEL…
SlGH3.4	Solanum lycopersicum	Solyc02g092820.2.1	MAIVSGLSSPLGPPACEKDAKVLQFIDDMTKNIDPEQVKVLAEILTRNANTEYLRRFNINGAIDRETFKSKVPVVTYEDLKPDIDRIANGDRSPIFSSHPISEFLTSSGTSAGERKLMPTIADELERRQKLYNLLQPVMNLYVPGLDKGKGLYFLFIKAETKTPSGLVARPVLTSYYKSEQFKTRPYDPYNVYTSPNETILCVDSFQSMYSQMLCGLLMREEVLRVGAVFASGLLRAIRFLQLNWKQLSQDIASGTLNPRVSDPSIRNCISQILKPNPQLAEFVAKECEGENWEGIITRIWPNTKHLDVIVTGAMAQYIPTLDYYSGGLPKVCTMYASSECYFGLNLNPLCKPCEVCYTIMPNMGYFEFIPHDPVNPVQISRDSPPHLVDLADVEIGKE…
SlGH3.7	Solanum lycopersicum	Solyc07g063850.2.1	MPEAPLIVDGNFDENNKKLLQFFEDITSNPNDVQKTVLHEILSRNSGVEYFQRHGLIINGNNDDYENFKKIMPIVTYEDLKPDINRIANGDRSSILCSLPISEFLTSSGTSGGERKLMPTIEEELGRRSLLYSLLMPVMNKFVPDLQKGKGMYFLFIKSEAKTPGGLLARPVLTSYYKSSYFKKRPYDPYTNYTSPNETILCLDSYQSMYSQMLCGLCQNTQVLRVGAVFASGFIRAIRFLEKHWPILCRDIKTGTLNPQINDPMVRESVMKILKPDPYLADFIEMECSKESWKGIIPRLWPNTKYVDVIVTGTMSQYIPTLKYYGNDLPLVCTMYASSECYFGINLDPLCEPSEVAYTLIPTMGFFEFLPVARDDQGPENSNKYDRDDLVDLVDVKLG…
SlGH3.9	Solanum lycopersicum	Solyc07g063850.2.1	MPTIEEELARRSQLYSLLMPVMSQFVPDLEKGKGMYFLFIKSEAKTPGGLPARPVLTSYYKSPHFKNRQPDPYTNYTSPNETILCSDSYQSMYSQMLCGLCQNKQVLRVGAVFASGFIRAIRFLEKHWPLLCHDIRVGTINSQITDLSIREAVMNILKPDTNLADFVEAECSKNSWQGIITRLWPNTKYIDVIVTGTMSQYIPTLDYYSNGLPLVCTMYASSECYFGVNLNPLCKPSEVAYTLIPTMGYFEFLPVHRNNGVSNSIAMPKSLNEKEQQELVDLVDVKIGQEYELIVTTYAGLYRYRVGDVLRVAGFKNNAPQFNFICRKNVVLSIDSDKTDEVELQNAVKNAVTHLMPFDAHVTEYTSYADTTTTIPGHYVLYWELNVNGSTPVPPSVFE…
SlGH3.15	Solanum lycopersicum	Solyc12g005310.1.1	MPEAPKNSPIVAEENKKTLHFIEDVTTKADEIQKRVLAEILCRNANVEYLKRYADLNGNTDRETFKKVMPVISYEDIQHDINRIASGDTSPILCSQPVSEFLTSSGTSGGERKLMPTTEEELGRRSLLYSLLMPVMSHFVPDLETGKGMYFLFVKSESKTPGGLLARPVLTSYYNSPHFKNRRPDPYTNYTSPNETILCPDSYQSMYSQMLCGLSQNAQVLRVGAVFASGFIRAIRFLEKHWSLLCTDIRSGIMNTELITDSSVREAVMKILKPDPDLADFIEAECSKKSWQGIITRLWPNTKYVDVIVTGTMSQYIPTLDYYSNGLPLVCTMYASSECYFGVNLNPLCKPEDVAYTLIPTMCYFEFLPIHRNNGVMDSIAAPKSLNENEQQTLVDLVD…
OsGH3.1	Oryza sativa	LOC_Os01g57610.1	MPEAPTAKTAPAYGYAPGAHAEALEFIEHVTANAGQVQRRVLGEILAQNAPAEYLRRYGIPGSPDVVDAFRRLVPLVTYEGLQPDILRIANGDTSPIFSGKPISEFLTSSGTSGGERKLMPTIADEMNRRSLLYSLLMPVMSQSVSGLDKGKAMYLLFVKAESRTPGGLAARPVLTSYYRSRQFLDRPRDPYTSYTSPDEAILCVDSYQSMYAQLLCGLVHRADVLRVGAVFASGFLRAIHFLEKHWARLCHDIRTGELDPEITDRVVRDAVGRVLRADPALADAIEDECARASWEGIIRRLWPRTKYIDVIVTGTMSQYIPTLEFYGGGLPLTCTMYASSECYFGLNLNPMCKPSDVAYTLIPTMCYYEFLPVNCNNATAEASHRDLVDLVDVKLGHE…
OsGH3.2	Oryza sativa	LOC_Os01g55940.1	MAPAAVAAAEAGSKAAAVAGKAVAACERDAEKLEFIEEMTRGFDAVQERVLAAILARNNGAEYLRRHGMEGRTDREAFKARVPVVTYEDLRPEIERIANGDRSNIISSHPITEFLTSSGTSAGERKLMPTIEDELDRRQMLYSLLMPVMNLYVPGLDKGKGLYFLFIKSETKTPGGLPARPVLTSYYKSDHFKHRPFDPYNVYTSPTAAILCTDAFQSMYAQMLCGLVARAEVLRVGAVFASGLLRAIRFLQLHWRELAHDIRTGTLSAKVTEPSIRDAVAEVLAAPDAELAAFVEAECGKDKWEGIITRMWPNTKYLDVIVTGAMAQYIPTLKFYSGGLPMACTMYASSECYFGLNLRPMCDPSEVSYTIMPNMGYFELMPHDPDAPPLPRDAPPPRL…
OsGH3.4	Oryza sativa	LOC_Os05g42150.1	MPEAVAAAVSPAAAAATAMCAEHREKLEHIERVTRNAGQEQRRVLEEILAQNAQAEYLRRLGVPGDAPGADEAFRRLAPLVTYEDILPDVLRIANGDTSPILSGKPVSEFLTSSGTSGGERKLMPTIEEEMERRSGLYSLLMPVMSRQVPGLDKGKAMYLYFVKSEWRTPGGLPARPVLTSFYRSRYFLERPHDPYTVYTSPDEAVLCEDAYQSMYAQLICGLVHRADVLRVGAVFASGFLRAIRFLEKHWPSLCRDIRAGELDGGVTDPAVRGAVGRVLRGADPALADAIEAECARPSWQGIIRRVWPSTKYIDVIVTGAMAQYIPTLEFYGGGLPLACTMYASSECYFGLNLNPMCKPSEVAYTLIPTMCYFEFLPVNSGANDVAAPEPDHRGLVDL…
OsGH3.8	Oryza sativa	LOC_Os07g40290.1	MAVMTDVSTTGTALRTPAAGAVKEGDVEKLRFIDEMTTNVDAVQERVLGEILGRNAGTEYLTKCGLDGATDRAAFRAKVPVVSYDDLQPYIQRIANGDRSPILSTHPVSEFLTSSGTSAGERKLMPTIMDELDRRQLLYSLLMPVMNLYVPGLDKGKGLYFLFVKSETKTPGGLTARPVLTSYYKSDHFKNRPYDPYHNYTSPTAAILCADAFQSMYAQMVCGLCQRNDVLRLGAVFASGLLRAIRFLQLNWEQLADDIESGELTPRVTDPSVREAVAAILLPDPELAKLIRAECSKGDWAGIITRVWPNTKYLDVIVTGAMAQYIPTLEFYSGGLPMACTMYASSECYFGLNLRPMCDPSEVSYTIMPNMGYFEFLPVDETGAASGDATQLVDLARVE…
OsGH3.9	Oryza sativa	LOC_Os07g38890.1	MFVKSETKTRGGLTAWFALTSVYKSEQFKSMAIAYTSPTAAILCEDAFQSMYAQMVCGLCQRHDVVRFGAVFAAALVRAIRFLQLNWGQLAADIEAGELGPHVADPSVREAVSGILRSDAELAEFVRIECSKGDWAGIITRIWPNTKYVDAIVTGAMAQYIRTLQYYSGGLPIVSTSYASSECFFGINLRPVCDPSEVSYTIMPNTAYFEFLPVGEVVDATNLVDLARVEVGREYEVVITTYAGLSRYRVGDVLRVTGFHNAAPQFRFVRRQSVLLSVELDKTDEAELHRAVERASSALLRPRGVSVAEYTSRACTERIPGHYVVYWELLTESPVGAGDGDTVDGETLGRCCLEMEEALSAVYRQGRVADGSIGPLEIRIVRPGTFEEVMDLAVSRGTS…
OsGH3.10	Oryza sativa	LOC_Os07g38860.1	MAAKGISTIGAASRSLSSSLMAAAKEPDVENLRLIEELTSNVDAVQERVLAEILGRNADAEYLDKCGLDASDTDRATFRAKVPVASYDDLKPYVKRIANGDRSPILSTHPIIEFFTSSGTSAGERKLMPIVTDEMARREVLSSLATSVLNVYVPGLHTGKGLYFLFARSETKTPGGLTAQPALTSVYKSEHFKRAYAYTSPMAAILCEDASQSMYAQMLCGLCQRHDVLRVGAVFAAALVRAIRFLQLNWAQLAADIETGELNPRVTDPSDRECSRGDWTGIVTRLWPKTKCLNVVVTGVMAQYIPTLQYYSGGLPIVSGMYASSECFFGLNLRPLCGPSEVSYTIMPNTAYFEFLPVGEAVDASNLVELARVEDGREYEVVVTTYAGLNRYRVGDVLC…
OsGH3.11	Oryza sativa	LOC_Os07g47490.1	MDDHNLDYKGSGALEELEMLTVNAKEAQELILTKILERNQATEYLSKFMNGSTNISAFKRHVPVVTYDKVHPYILRIATGEESSILCGEYILELLRSSGTSRGEPRLMPSILKDLDRRTYLYSLIMPIMNKYISGLGEGKAMYLLFVKAETLTDSGIPVRSVLTSYYKSPHFLHRKHDLYNNYTSPDEVILCPDSQQSMYCQLLCGLVERQHVLRIGAVFASAFLRSISFLEQHWRDLVNDIRIGQLNSSITSPACRLAMLNFLALPNPELADQVEAICSCGSWKGILGRLWPNVKYIEAVLTGTMAQYIPMLEFYGGGAIPFVCTMYASSESYFGVNLSPLCSPADVSYTILPNMAYFEFIPLEDGLRLTDHEEVIENDKLVSLVDVKVGCYYELVVT…
GmGH3.1	Glycine max	Glyma01g39780.1	MALQFIEQVTKNTDSVQERVLSEILTQNAETEYLKRFALNGATDRDTFKSKVPVVTYEDLQPDIERIANGDRSPILCAHPISEFLTSSGTSAGERKLMPTIHEEMDRRQLLYSLLMPVMNQYVSDLDKGKALHFLFIKAEAKTPGGLMARPVLTSYYKSEQFRKRPFDPYNVLTSPNEAILCPDSFQSMYTQMLCGLIMRHEVLRVGAVFASGLLRAIRFLQLNWEQLSHDILTGTLNPKITEPSIKERMSKILKPDPELAAFIKSECSGENWERIIVRIWPNTKYLDVIVTGAMAQYIPTLDYYSGGLPKPCTMYASSECFFGLNLKPMSEPSDVSYTILPNMGYFEFLPHDDSSPITLSKDSPPRLVELADVELGKYYELIITTYAGLCRYRVGDIL…
GmGH3.2	Glycine max	Glyma02g13910.1	MAVDSAISSPLGPPACEKDAKALRFIEEMTRNADAVQERVLEEILTRNAQTEYLKRFELDGAADRQAFKSKIPVITYEDVQPEIQRIANGDRSPILSAHPISEFLTSSGTSAGERKLMPTIKEELDRRQLLYSLLMPVMNLYVPGLDKGKGLYFLFVKSETRTPGGLLARPVLTSYYKSDHFKTRPYDPYNVYTSPNEAILCSDSFQSMYTQMLCGLIERHHVLRLGAVFASGLLRAIRFLQLNWPELAHDIQTGTLNSRITDPAIRSYMDKVLKSDPELAQFVTQQCSKDNWEGIITRIWPNTKYLDVIVTGAMAQYIPTLNYYSGGGLPLACTMYASSECYFGLNLNPMCKPSEVSYTIMPNMAYFEFLPHDPKPGSTSSKLVELADVEVGKEYELV…
GmGH3.3	Glycine max	Glyma02g17360.1	MDGKKLEYKGEEALKEIERLTMKAAEVQEGLLKQILTQNRETEYLNKYMRGEKNTTDIAEFKRCVPVTTYERIFPYIQRIANGEDSSLITSHPITEMLCSSGTSSGEPKMMPSIAEDLERRTFVYNLITPIINQYVPDLDEGKAMYLYFVKAEMCTPCGLPARTVLTSYYKSKHFKCRTHDPWNDYTSPDQSILCNDSNQSMHCQLLAGLVHRRHVLRLGAVFASALLRAISFLERNWRHLCEDICSGQLSSFITDPSCRSRMSTFLSSPNPRLADEITRICSQKSWKGILCQLWPKAKFIEAVVTGSMAQYVPALKHYSEGKLPLVCTMYASSECYFGVNLKPLCDPSDVAFTLLPNMGYFEFLPLRHNGTLLMDFDEGEQVPNDKLVDLVHVKLGCF…
GmGH3.6	Glycine max	Glyma05g21680.1	MAIATCDHDKNAKALQFIEDMTQNTESVQERVLAEILSQNSQTEYLKRFELNGATDRDTFKSKVPVVSYDDLKHDIHRIANGDRSPILCAHPISEFLTSSGTSAGERKLMPTIRQEMDRRQLIFSLPMPVMNQYVTDMDKGKALIFLFTKAEQKTPSGLVARPVSASMYKSDQFKNRPYDPYNVYTSPDEAILCPDSFQSMYTQMLCGLIMRHQVLRVGANFASGLLRSIHLLQLNWAQLSHDISTGTLNPKITDPAIKQRMTQILKPDPELAEFIVKECSGENWERIIPRIWPNTKYVEVVVTGAMAQYVPTLDYYSGGLPLASNIYGSSECFFGINLNPFCNPSDVSYTIMPNMGYFEFLPQDHDDDASSSSGSSFTLSRLIDLDDVELGKSYEIVV…
GmGH3.8	Glycine max	Glyma06g40860.1	MPEAPRDYNLLEQNKKTLEFIEDVTANADQVQKRVLSEILSNNANAEYLKRHGLHGQTDRETFKKLLPVITYEDIQPDINRIANGDTSPILCSKPISEFLTSSGTSGGERKLMPTIEEELGRRSLLYSLLMPVMSQFVPGLEKGKGMYLMFIKSEAKTPGGIVARPVLTSYYKSSYFKDRPYDPYTNYTSPNETVLCLDSYQSMYSQLLCGLCQHKEVLRVGAVFASGFIRAIRFLEKHWPLLCHDIRTGTIDNTVTDLSVRDAVMKILKPDARLADLIQCECGKSSWQGIITRLWPNTKYVDVIVTGTMSQYIPTLDYYSNGLPLVCTMYASSECYFGVNLNPLCKPSEVSYTLIPTMCYFEFLPVNRSNGVSHDNLHTPRSLNEKEQKELVELVDVK…
GmGH3.10	Glycine max	Glyma06g45640.1	MPEAPSQYLCNKPNGKLDDGGATNTSIIIEHNNKKALKYIEDVTSNADEIQKRVLAEILSCSAHVEYLQRHGLEGRTDRETFKKIMPVVTYEDLKPDIDRIANGDASPILCSKPISEFLTSSGTSGGERKLMPTIEDELERRSLLYSLLMPVMDQFVPGLDKGKGMYFLFIKSESKTPGGLLARPVLTSYYKSSHFKNKTHGLNFDPYTNYTSPIETILCQDSYQSMYSQMLCGLSQNEHVLRVGSVFASGFIRALKFLEKHWESLCHDIRNGTIDHEITDSTVREAIMKILKPNPKLADFIEGECKKGLWKGIITRLWPNTKYVDVIVTGTMAQYIPMLDYYSNGLPLVCTMYASSECYFGLNLNPLCDPSEVSYTLVPTMAYFEFLPLNKMKGHANS…
GmGH3.12	Glycine max	Glyma10g02440.1	MDGKKLEYKGEEALKEIERLTMKAAEVQEGLLKQILTQNRETEYLSKYMRGEKNITDVAEFKRCVPVITYERIFPYIQRIANGEDSTLITSHPITEMLCSSGTSAGEPKMMPSIVEDLERRTFVYNLITPIINQYVSDLDEGKAMYLYFVKAEMCTPCGLPARTVLTSYYKSKHFKCRTHDPWNDYTSPDQTILCNDSNQSMHCQLLSGLVHRRHVLRLGAVFASALLRAISFLERNWRHLCEDIRTGQLSSFITDPSCRSCMSTLLSSPDPRLADEITRICSQKSWKGILCQLWPKAKFIEAVVTGSMAQYVPALKHYSDGKLPLVCTMYASSECYFGVNLKPLCDPGDVAFTLLPNMGYFEFLPLGHNGTLLMDFDEGEQVPNDKLVDLVHVKLGCF…
GmGH3.13	Glycine max	Glyma11g05510.1	MAVDSEVPRAERSAKALQFIEEVTKNTDSVQERVLTEILTQNAETEYLKRFGLNGATDRDTFKSKVPVVTYEDLQPDIQRIANGDSSPILCSHPISEFLTSSGTSAGERKLMPTIHEEMDRRQLLYSLLMPVMNQYVSDLDKGKALHFLFIKAEAKTPGGLVARPVLTSYYKSEQFRKRPFDPYNVLTSPNEAILCPDSFQSMYTQMLCGLIMRHEVLRVGAVFASGLLRAIRFLQLNWEQLSHDILTGTLNPKITEPSIKERMSKILKPDPQLAAFIKNECSVENWERIIVRIWPNTKYLDVIVTGAMAQYIPTLDYYSGGLPKPCTMYASSECFFGLNLKPMSEPSDVSYTILPNMGYFEFLPHDDSSPVTLSKDSPPRLVELADVELGKYYELIIT…
GmGH3.14	Glycine max	Glyma12g11200.1	MPEAHSHYLCNKPNGKHDGATNTSSIIEHNNKKALKYIEDVTSNADEIQKRVLAEILSSSAHAEYLQRHGLDGRTDRETFKKIMPVVTYEDLKPDIDRIANGDTSPILCSKPISEFLTSSGTSGGERKLMPTIEEELERRSLLYSLLMPVMEQFVPGLDKGKGMYFLFIKSEAKTPGGLLARPVLTSYYRSSHFKNKTHCFDPYTNYTSPIETILCLDSYQSMYSQMLCGLSQNEHVLRVGAVFASGFIRALKFLEKHWVCLCRDIRNGTIGPEITDSSVREAIMRVLKPNPKLADFIEGECKKGLWKGIITRLWPNTKYVDVIVTGTMAQYIPMLDYYSNGLPLVCTMYASSECYFGLNLNPLCDPSEVSYTLVPTMAYFEFLPLNKTKEHANSISYT…
GmGH3.16	Glycine max	Glyma12g17510.1	MPEAPRDYNLFEQNKKTLEFIEDVTANADQVQKRVLSEILSNNANVEYLKRHDLHGQTDRETFKKLLPVITYEDIQPDINRIANGDTSPILCSKPISEFLTSSGTSGGERKLMPTIEEELGRRSLLYSLLMPVMSQFVPGLEKGKGMYLMFIKSEAKTPGGIVARPVLTSYYKSSYFKDRPYDPYTNYTSPNETVLCPDSYQSMYSQLLCGLCQHKEVLRVGAVFASGFIRAIRFLEKHWPLLCHDIRTGTINNTITDLSVRDAVMKILKPDPRLGDLIQSECGKSSWQGIITRLWPNTKYVDVIVTGTMSQYIPTLDYYSNGLPLVCTMYASSECYFGVNLNPLCKPSEVSYTLIPTMCYYEFLPVNRSNGVSHDSLHTPRSLNEKEQQELVELVDVK…
GmGH3.17	Glycine max	Glyma12g32410.1	MFGSTLRNSIAINSLAMPKATKHLCHDPKDNLDDDDDGSNTSNNNKSALEYIEEVTSNADVIQEKVLAQILSRSAHAEYLQRHGLDGRTDRNTFKKIMPVVTYEDLKPYIDRIANGDTSPILCSKPISEFLTSSGTSGGERKLMPTIEEELERRSMLYSLLMPVMDQFVPALDKGKGMYFLFTKSEAKTPGGLLARPVLTSYYKSSHFKHRKHDPYTNYTSPNETILCPDSYQSMYSQLLCGLCQNEEVLRVGAVFASGFIRALKFLEKHFVSLCNDIRKGTLDAKINDPLVREAVMKVLKPNPTLADFVEAECMKGSWKGIVTRIWPNTKYVDVIVTGTMSQYIPILDYYSNGLPLVCTMYASSECYFGLNLNPLCDPSEVAYTLIPTMAYFEFLPLD…
GmGH3.19	Glycine max	Glyma12g34480.2	MPEAPRDSTKDYVLEEKNKKILDFIEDVTNNADEVQNKVLSEILSRNANVEYLRRHGVNGQTVDRDTFKRLLPVITYEDIQPDINRIANGDKSPILTTKPITEFLTSSGTSGGERKLMPTIEEELGRRCILYSLLMPIMSQFVPDLEKGKGMYLMFIKCESKTPGGIVARPVLTSYYKSPYFRDRPYDPYTKYTSPNETVLCPDSYQSIGSRVGAIFASGFIRAIRFLEKHWTLLCNDIKTGTINNSITDSSVREAVMRILKADPKLADFIHNECSKGSWQGIITRLWPNTKYVDVIVTGTMAQYIPTLDYYSNDLPLVCTMYASSECYFGVNLNPLCKPSQVSYTLIPTMCYYEFLPVNRSNNELAVSRPSPTSLNQAQHEELVELVDVKLGQEYELV…
GmGH3.20	Glycine max	Glyma13g36030.1	MPEAPGDSTKDYVLEEKNKKILDFIEDVTNNADEVQKKVLSEILSRNANVEYLRRHGVNGQTVDPDTFKRLLPVITYEDIQPDINRIANGDKSPILTSKPVTEFLTSSGTSGGERKLMPTIEEELGRRCMLYSLLMPIMNQFVPDLEKGKGMYLMFIKCESKTPGGIVARPVLTSYYKSPYFRDRSYDPYTNYTSPNETVLCLDSYQSMYSQLLCGLCQHKEVLRVGAIFASGFIRAIRFLEKHWALLCNDIKTGTINN
GmGH3.22	Glycine max	Glyma13g38000.1	MFGSSLRNSIAINSLAMPEAPKHLCHDPKDNLDDDDDDGSSNNNKRALEYIEEVTTNADEIQEKVLAQILSRSANAEYLQRHGLEGRTDRNTFKNIMPVVTYEDLKPDIDRIANGDTSPILCSKPISEFLTSSGTSGGERKLMPTIEEELERRSMLYSLLMPVMDQFVPDLDKGKGMYFLFTKSEAKTPGGLLARPVLTSYYKSSHFKHRKHDPYTNYTSPNETILCHDSYQSMYSQLLCGLYQNEEVLRVGAVFASGFIRALKFLEKHFVCLCNDIRTGTLDAKITDPSVREAVMKVLKPNPTLADFVETECMKGSWKGIITRIWPNTKYVDVIVTGTMSQYIPILDYYSNGLPLVCTMYASSECYFGLNLNPSCDPSEVAYTLIPTMAYFEFLPLDE…
GmGH3.25	Glycine max	Glyma16g03011.1	MLEKVEEFNIERVMEEFERVTKDAERIQKETLKRILEDNASAEYLLNLGLNGRTDPESFKAFVPLVTHKDLEPYINRILDGDFSSVLTGKPITTMSLSSGTTQGKPKYVPWNDKLFDTTLQIYHTSFAFRNREFPINGGKALGFIYSSKQFKTKGGVLAGTATTNVFRNPGFRHAMKTTQSPFCSPDEVIFGPDFHQSLYCHLLCGLIFREEVQLVSSTFAHSIVYAFRTFEQVWEELCVDIKEGVLNSKVTVPSVRAAMSKLLKPDPELANLIHSKCMGLSNWYGLIPELFPNVKYVHGIMTGSMEPYLKKLRHYGGELPLLTSDYGSSEGWIGTNVKPTVPPELATYTVLPQIGYFEFIPLRELEGAKGDSSFLCMEAKPVGLTEVKIGEEYEIVVT…
GmGH3.26	Glycine max	Glyma17g18040.1	MAIANCDDKNAKTLQFIEDMTRNTDSVQERVLAEILSQNAQTEYLKRFELNGATDRDTFKSKVPVVSYDDLKHDIQRIANGDRSPILCAHPITEFLTSSGTSAGERKLMPTISQETERRQLIFSLPMPVMNQYVADLDKGKALLFLFTKAETKTPSGLVARPVSASMYKSEQFKNRPYDPYNVYTSPNEAILCLDSFQSMYTQVLCGLIMRHQVLRIGANFASGLLRAIRFLQLNWAELAHDISTGTLNPKISDLPIKQRMTQILKPDPELADFIVKECSGENWESIIPRIWPNTKFVEVIVTGAMAQYIPTLDYYSGGLPIASNIYGSSECFFGINLNPFCNPSDVSYTIMPNMGYFEFLPHDHDDDDGALYSGSDSSSRLTDLADVELGKSYEIVVT…
GmGH3.27	Glycine max	Glyma17g18080.1	MAIANCDDKNAKALQFIEDMTQNTDSVQKRVLAEILSQNAKTEYLKRFELNAATDRDTFKSKVPVVSYDDLKHDIQRIANGDRSPILCAHPISEFLTSSGTSAGERKLMPTIRQEMDRRQLLYSLLMPVMNQYVPDLDKGKALLFLFIKAETKTPSGLVARPVLTSLYKSDQFKNRPYDPFNVYTSPDEAILCPDSFQSMYTQMLCGLIMRHQVLRVGAVFASGLLRAIRFLQLNWAELAHDISTGTLNPKISDLAIKQRMTQILTPNPELADFIVKECSGENWDRIITRIWPNTKYLDVIVTGAMAQYIPTLDYYSGGLPKACTMYASSECYFGLNLNPICTPSDVSYTIMPNMGYFEFLPHEEDLSSSSSSSTLSRDSLDLADLELGKSYELIVTTY…
AtGH3.1	Arabidopsis thaliana	AT2G14960.1	MAVDSNLSSPLGPPACEKDAKALRFIEEMTRNADTVQENLLAEILARNADTEYLRRFNLCGATDRDTFKTKIPVITYEDLQPEIQRIADGDRSPILSAHPISEFLTSSGTSAGERKLMPTIKEELDRRQLLYSLLMPVMNLYVPGLDKGKGMYFLFVKSETKTPGGLPARPVLTSYYKSEHFRSRPYDPYNVYTSPNEAILCPDSFQSMYTQMLCGLLDRLSVLRVGAVFASGLLRAIRFLQLHWSRFAHDIELGCLDSEITDPSIRQCMSGILKPDPVLAEFIRRECKSDNWEKIITRIWPNTKYLDVIVTGAMAQYIPTLEYYSGGLPMACTMYASSECYFGLNLNPMSKPSEVSYTIMPNMAYFEFIPLGGTKAVELVDVNIGKEYELVVTTYAGL…
AtGH3.2	Arabidopsis thaliana	AT4G37390.1	MAVDSPLQSRMVSATTSEKDVKALKFIEEMTRNPDSVQEKVLGEILTRNSNTEYLKRFDLDGVVDRKTFKSKVPVVTYEDLKPEIQRISNGDCSPILSSHPITEFLTSSGTSAGERKLMPTIEEDLDRRQLLYSLLMPVMNLYVPGLDKGKGLYFLFVKSESKTSGGLPARPVLTSYYKSDHFKRRPYDPYNVYTSPNEAILCSDSSQSMYAQMLCGLLMRHEVLRLGAVFASGLLRAISFLQNNWKELARDISTGTLSSRIFDPAIKNRMSKILTKPDQELAEFLVGVCSQENWEGIITKIWPNTKYLDVIVTGAMAQYIPTLEYYSGGLPMACTMYASSESYFGINLKPMCKPSEVSYTIMPNMAYFEFLPHNHDGDGAAEASLDETSLVELANVEV…
AtGH3.3	Arabidopsis thaliana	AT2G23170.1	MTVDSALRSPMMHSPSTKDVKALRFIEEMTRNVDFVQKKVIREILSRNSDTEYLKRFGLKGFTDRKTFKTKVPVVIYDDLKPEIQRIANGDRSMILSSYPITEFLTSSGTSAGERKLMPTIDEDMDRRQLLYSLLMPVMNLYVPGLDKGKALYFLFVKTESKTPGGLPARPVLTSYYKSEQFKRRPNDPYNVYTSPNEAILCPDSSQSMYTQMLCGLLMRHEVLRLGAVFASGLLRAIGFLQTNWKELADDISTGTLSSRISDPAIKESMSKILTKPDQELADFITSVCGQDNSWEGIITKIWPNTKYLDVIVTGAMAQYIPMLEYYSGGLPMACTMYASSESYFGINLKPMCKPSEVSYTIMPNMAYFEFLPHHEVPTEKSELVELADVEVGKEYELV…
AtGH3.4	Arabidopsis thaliana	AT1G59500.1	MAVDSLLQSGMASPTTSETEVKALKFIEEITRNPDSVQEKVLGEILSRNSNTEYLKRFDLNGAVDRKSFKSKVPVVIYEDLKTDIQRISNGDRSPILSSHPITEFLTSSGTSAGERKLMPTIEEDINRRQLLGNLLMPVMNLYVPGLDKGKGLYFLFVKSESTTSGGLPARPALTSYYKSDYFRTSDSDSVYTSPKEAILCCDSSQSMYTQMLCGLLMRHEVNRLGAVFPSGLLRAISFLQNNWKELSQDISTGTLSSKIFDHAIKTRMSNILNKPDQELAEFLIGVCSQENWEGIITKIWPNTKYLDVIVTGAMAEYIPMLEYYSGGLPMASMIYASSESYFGINLNPMCKPSEVSYTIFPNMAYFEFLPHNHDGDGGVEATSLVELADVEVGKEYEL…
AtGH3.5	Arabidopsis thaliana	AT4G27260.1	MPEAPKKESLEVFDLTLDQKNKQKLQLIEELTSNADQVQRQVLEEILTRNADVEYLRRHDLNGRTDRETFKNIMPVITYEDIEPEINRIANGDKSPILSSKPISEFLTSSGTSGGERKLMPTIEEELDRRSLLYSLLMPVMSQFVPGLENGKGMYFLFIKSESKTPGGLPARPVLTSYYKSSHFKERPYDPYTNYTSPNETILCSDSYQSMYSQMLCGLCQHQEVLRVGAVFASGFIRAIKFLEKHWIELVRDIRTGTLSSLITDPSVREAVAKILKPSPKLADFVEFECKKSSWQGIITRLWPNTKYVDVIVTGTMSQYIPTLDYYSNGLPLVCTMYASSECYFGVNLRPLCKPSEVSYTLIPSMAYFEFLPVHRNNGVTNSINLPKALTEKEQQELV…
AtGH3.6	Arabidopsis thaliana	AT5G54510.1	MPEAPKIAALEVSDESLAEKNKNKLQFIEDVTTNADDVQRRVLEEILSRNADVEYLKRHGLEGRTDRETFKHIMPVVTYEDIQPEINRIANGDKSQVLCSNPISEFLTSSGTSGGERKLMPTIEEELDRRSLLYSLLMPVMDQFVPGLDKGKGMYFLFIKSESKTPGGLPARPVLTSYYKSSHFKNRPYDPYTNYTSPNQTILCSDSYQSMYSQMLCGLCQHKEVLRVGAVFASGFIRAIKFLEKHWPELARDIRTGTLSSEITDSSVREAVGEILKPDPKLADFVESECRKTSWQGIITRLWPNTKYVDVIVTGTMSQYIPTLDYYSNGLPLVCTMYASSECYFGVNLRPLCKPSEVSYTLIPNMAYFEFLPVHRNSGVTSSISLPKALTEKEQQELV…
AtGH3.9	Arabidopsis thaliana	AT2G47750.1	MDVMKLDHDSVLKELERITSKAAEVQDNILRGILERNKDTEYLSKYMNGSKDVLEFKRAVPIIIYKDIYPYIQRIANGEDSSLITGHSITEILCSSGTSAGEPKLMPTIPEDLDRRTFLYNLIIPIVNKYITGLDKGKAMYLNFVKAETSTPCGLPIRAVLTSYYKSKHFQCRPYDPFNDLTSPIQTILCEDSNQSMYCQLLAGLIHRHKVMRLGAVFASAFLRAISYLEKKWSQLCEDIRTGSLNPMITDPGCQMAMSCLLMSPNPELASEIEEICGRSSWKGILCQLWPKAKFIEAVVTGSMAQYIPALEFFSQGKIPLVCPMYASSETYFGVNVEPLSKPSDVVFTLLPNMCYFEFIPLGKNGTLSFDLDDDEQVPCDKVVDLVNVKLGRYYELVV…
AtGH3.17	Arabidopsis thaliana	AT1G28130.1	MIPSYDPNDTEAGLKLLEDLTTNAEAIQQQVLHQILSQNSGTQYLRAFLDGEADKNQQSFKNKVPVVNYDDVKPFIQRIADGESSDIVSAQPITELLTSSGTSAGKPKLMPSTAEELERKTFFYSMLVPIMNKYVDGLDEGKGMYLLFIKPEIKTPSGLMARPVLTSYYKSQHFRNRPFNKYNVYTSPDQTILCQDSKQSMYCQLLCGLVQRSHVLRVGAVFASAFLRAVKFLEDHYKELCADIRTGTVTSWITDSSCRDSVLSILNGPNQELADEIESECAEKSWEGILRRIWPKAKYVEVIVTGSMAQYIPTLEFYSGGLPLVSTMYASSECYFGINLNPLCDPADVSYTLLPNMAYFEFLPVDDKSHEEIHFATHSNTDDDDDALKEDLIVNLVNV…
VvGH3.1	Vitis vinifera	GSVIVT01000176001	MAVDSGLSSPLGPPACEKDAKALQFIEEMTRNPDQVQEKILAEILSQNGETEYLQRFKLAGATDRDTFKSKVPVVTYEDLQPDIQRIANGDRSPILSSHPISEFLTSSGTSAGERKLMPTIHEEWDRRQKLYSLLMPVMNLYVPGLDKGKGLYFLFVKSETKTPSGLVARPVLTGYYRSEHFKKRPYDPYNVYTSPDEAILCVDSFQSMYAQMLCGLLMHKEVLRVGAVFASGLLRAIRFLQVHWQQLAHDISTGILNPKITDPSECSGGNWERIITRIWPNTKYLDVIVTGAMAQYIPTLDYFSGGIPLACTMYASSECYFGLNLKPMSKPSEVSYTIMPNMVTGFHNSAPQFQFIRRKNVLLSIDSDKTDEAELQKAVENASLLLREFNTSVCCLAM…
VvGH3.2	Vitis vinifera	GSVIVT01014545001	MPEAPKKSFKATGHDYCLAEKNKKALQFIEDVTTNADQVQKRVLAEILTRNAHVEYLHRHGLGGHTDRDTFKKLMPVITYEDLQPDITRIANGDTSLILCSNPISEFLTSSGTSGGERKLMPTIEEELERRSLLYSLLMPVMSQSVQGLEKGKGMYFLFIKSEAKTPGGLVARPVLTSYYKSSHFRERPYDPYTNYTSPNETILCPDSYQSMYSQMLCGLVQNKEVLRVGAVFASGFIRAIRFLEKHWTLLCRDIRTGTIDQQITDPSVREAVMRVLKPDPKLADFVEGELCTMYASSECYFGVNLNPLCKPSEVSYTLIPTMAYFEFLPVHRNNGTNSISVPKSLNDKEQQDLVDLVDVKLGQEYELVVTTYAGLYRYRVGDVLRVAGFKNKAPQFNF…
VvGH3.3	Vitis vinifera	GSVIVT01014545001	MPEAPKKSFKATGHDYCLAEKNKKALQFIEDVTTNADQVQKRVLAEILTRNAHVEYLHRHGLGGHTDRDTFKKLMPVITYEDLQPDITRIANGDTSLILCSNPISEFLTSSGTSGGERKLMPTIEEELERRSLLYSLLMPVMSQSVQGLEKGKGMYFLFIKSEAKTPGGLVARPVLTSYYKSSHFRERPYDPYTNYTSPNETILCPDSYQSMYSQMLCGLVQNKEVLRVGAVFASGFIRAIRFLEKHWTLLCRDIRTGTIDQQITDPSVREAVMRVLKPDPKLADFVEGELCTMYASSECYFGVNLNPLCKPSEVSYTLIPTMAYFEFLPVHRNNGTNSISVPKSLNDKEQQDLVDLVDVKLGQEYELVVTTYAGLYRYRVGDVLRVAGFKNKAPQFNF…
VvGH3.4	Vitis vinifera	GSVIVT01027971001	MEGKRLEYRGEEALKELEKFTAKADEVQENILKEIIARNCETEYLKKYMGGSKDVLEFKQSVPVITYKDIHPYIQRIANGEDSSLISGHPITEMLCSSGTSGGEPKMMPSIAEDLNRRTFLYNLIMPIMNQYIPGLDEGKAMFLYFVKAEMSTPCGLPARAVLTSYYKSKNFRCRVRDAFNDFTSPDQAILCTDSNQSMYCQLLAGLVHRHQVLRLGAVFASALLRAISFLERHWVHLCNDIRTGHLDSSITDPECRSSMSTILSSPNPHLADEIEEICSHPSWKGMLINMKPLCDPADVAFTLLPNMCYFEFIPLGENGTLLMDMDEEKGVPKEKLVDLVHVRLGCYYELVVTTFAGLNRYRIGDVLQVTGFHNRAPQFRFICRRNVVLSIDNDKTNE…
VvGH3.5	Vitis vinifera	GSVIVT01014545001	MPEAPKKSFKATGHDYCLAEKNKKALQFIEDVTTNADQVQKRVLAEILTRNAHVEYLHRHGLGGHTDRDTFKKLMPVITYEDLQPDITRIANGDTSLILCSNPISEFLTSSGTSGGERKLMPTIEEELERRSLLYSLLMPVMSQSVQGLEKGKGMYFLFIKSEAKTPGGLVARPVLTSYYKSSHFRERPYDPYTNYTSPNETILCPDSYQSMYSQMLCGLVQNKEVLRVGAVFASGFIRAIRFLEKHWTLLCRDIRTGTIDQQITDPSVREAVMRVLKPDPKLADFVEGELCTMYASSECYFGVNLNPLCKPSEVSYTLIPTMAYFEFLPVHRNNGTNSISVPKSLNDKEQQDLVDLVDVKLGQEYELVVTTYAGLYRYRVGDVLRVAGFKNKAPQFNF…
VvGH3.6	Vitis vinifera	GSVIVT01001112001	MLLSCDPHDNEAGLMLLEDLTTNANQVQLEVLEEILTQNANTEYLRGYLDGHSDKGLFKKKVPIVNYEDIKPHIERIANGEPSRIISAQPITELLTSSGTSGGQPKLMPSTAEDLDRKTFFYNLLIPVMNKYVDGLDQGKGMYLLFIKPEISTPSGLMARPRDEVLRVGAVFASAFLRAIKFLEDHWRELCSNIRTGCVSDWITDPSCRNAVSSFLSKPQPDLADFIDGGLPLVSTMYASSECYYGINLKPLSKPSDVSYTLLPNMAYFEFLPEGERVEIEVVGLVDVKVGHYYELVVTTFTGEYRTGDILMVTGFYNNAPQFRFVQRRNVVLSIDTDKTNEEDLLKAVTQAKLLLEPYGFLLTEYTSYADTSSIPGHYVLFWELKTRGNNDLSEPDHT…
NOTE: Locus_ID and sequence of GrGH3.5 in G. raimondii (BGI, v1.0) was replaced by that of its analogue in G. raimondii (JGI, v2.0) due to the abnormal length possibly caused by improper genomic assembly.
