# Supplementary material for: Genome-wide analysis of cotton GH3 subfamily II reveals functional divergence in fiber development, hormone response and plant architecture
Source: BMC Plant Biol. 2018 Dec 12;18:350. doi: 10.1186/s12870-018-1545-5 (PMC6291927; doi:10.1186/s12870-018-1545-5)
Supplement: Supplementary file 9 — Table S5. The original RNA-seq data for GhGH3 expression pattern analysis. (XLSX 20 kb) [file 12870_2018_1545_MOESM9_ESM.xlsx]

## Sheet: The original RPKM value
Additional file 9 Table S5, The original RNA-seq data for GhGH3sexpression pattern analysis
	root	stem	leaf	torus	petal	stamen	pistil	calycle	−3OV	−1OV	0OV	1OV	3OV	5OV	10OV	20OV	25OV	35OV	5F	10F	20F	25F
Gh_AGH3.1	6.99597	7.68289	0.80625	3.15084	92.1348	4.18375	24.1562	19.387	42.7332	9.12178	37.9177	20.7156	44.4205	31.6535	83.6788	2.32475	5.4914	0.752477	20.4531	14.1431	5.32132	6.95166
Gh_DGH3.1	6.0009	10.2815	0.979018	3.15084	80.3996	4.52114	19.2549	16.4544	38.8563	8.7658	38.6404	16.8979	44.755	32.627	91.1252	1.71697	5.8575	0.636712	21.1175	13.3869	5.66053	6.20606
Gh_AGH3.2	0	0	0.115391	2.62115	0.58785	0	0	0.393103	0.291299	0.074297	0.178239	0.0102537	0.0801505	0.0325084	0	0.0456667	0.0305637	0	0.0192944	0.0140287	0	0.0659091
Gh_DGH3.2	0.0203076	0	0.115179	0.478253	5.92095	0.269919	0.21544	0.309778	1.99661	0.815769	1.51226	0.153524	0.472752	0.42183	0.124107	0.0455833	0.213555	0.0385886	0.038518	0.0140031	0	0.0219295
Gh_AGH3.3	0.262091	2.91623	0.257257	0.251343	1.11194	0.0669876	0.0801977	3.92618	1.67423	0.338656	6.20384	0.751878	4.0073	0.612012	1.20119	0	1.02973	0.383094	1.51038	0.125114	0	0.457176
Gh_DGH3.3	0.342734	6.89801	0.600265	0.307198	0.370647	0.133975	0.561384	0.727829	1.94365	1.01597	3.15711	1.44279	2.63543	0.998545	0.523596	0	1.21145	1.07266	1.16624	0.180721	0	0.370095
Gh_AGH3.4	0.626222	0.228475	0.0582329	0.284465	1.94189	0.0682317	0.980335	0.428051	0.0587974	0.119977	0.326042	1.36603	2.9047	17.3243	44.456	5.25403	9.09962	15.4109	2.39522	3.63862	3.68678	3.71395
Gh_DGH3.4	0.954731	0.456951	0	0.056893	0.809123	0.341158	0.326778	0.135724	0.333185	0.0299942	0.101185	0.289764	0.882441	5.74195	28.6438	12.1672	39.1438	32.1874	0.856825	1.00522	1.71478	14.3236
Gh_AGH3.5	0.0700565	6.06878	0.255389	0.166347	0.762162	0.133005	0.238843	1.86246	0.0191056	0.204649	0.394536	19.68	10.2866	36.3581	38.5565	3.12995	11.6363	18.0282	4.19469	2.47049	0.10448	6.73256
Gh_DGH3.5	0.0500403	5.23363	0.255389	0.166347	0.919851	0.0665026	0.238843	0.600464	0.0955279	0.146178	0.460291	28.2137	12.3511	32.6488	15.3798	3.08502	7.39673	15.2898	4.14724	4.3199	0.0626879	5.41414
Gh_AGH3.6	5.86117	0.907218	8.39214	0.492789	0.389248	0.229847	2.68595	0.38193	0.547172	6.0628	0.573612	4.57222	0.842422	1.98929	0.483081	2.07055	0.762133	1.33346	0.646645	0.1363	0.103183	0.565618
Gh_DGH3.6	9.12287	1.34708	8.79843	0.657051	1.27154	0.0328353	3.99618	0.542743	0.886797	5.60568	0.963235	4.20033	0.828264	1.35777	0.362311	1.92265	0.583972	0.845148	0.590415	0.19082	0.144456	0.373521
Gh_AGH3.7	2.26342	36.7354	1.373	0.246394	1.51807	0.361188	23.204	0.170864	87.34	149.256	65.3971	135.759	56.4718	57.784	5.87245	12.0979	24.5714	6.49825	13.111	0.545201	0.0825464	15.9574
Gh_DGH3.7	4.39835	32.0619	2.05951	0.301149	11.2233	1.74027	42.5953	0.190965	120.019	222.738	89.7269	172.579	79.3564	75.2771	7.95573	15.1741	28.095	7.47486	16.6909	0.967732	0.247639	18.7214
Gh_AGH3.8	7.18979	0.821817	1.5077	0	0.0517133	10.1427	9.50427	0.540821	0.112807	2.4165	0.064707	13.519	19.9137	12.1133	1.775	0.972659	0.710116	0	1.79296	3.55843	1.23382	2.8925
Gh_AGH3.9	11.3837	0.0852054	9.3234	0.0282886	0.05364	0	0.731157	0.114211	0.838123	0.149142	0.167713	0.154373	0.190142	0.195773	0.062398	1.16113	0.398789	0.271605	0.0774622	0	0.0639509	0.485111
Gh_DGH3.9	4.97206	0.142009	7.70194	0.0282886	0	0	0.460358	0.0726796	0.487281	0.0298284	0.122989	0.13379	0.087758	0.261031	0	0.79446	0.0920282	0.116402	0.0774622	0	0.106585	0.198454
Gh_AGH3.17	15.5296	0.885811	0.23891	0.207502	58.013	18.9002	6.52829	0.142893	0.840512	0	0.0615435	0.103835	0.107352	0.179482	3.80425	0.0140178	0.196988	0	0.377412	0.387563	0.0978069	0.161824
Gh_DGH3.17	3.68681	0.547118	0.132728	0.103751	28.1279	17.8113	4.14534	0.12384	2.3427	0.0547149	0.22566	0.179352	0.268379	0.239309	2.83173	0.0420533	0.0844233	0.0356048	1.67393	2.11868	0.0586841	0.0809119
Gh_AGH3.18	13.1606	2.89526	10.5951	6.33538	1.0713	0.977809	7.74887	4.07151	13.2138	19.2231	12.5855	17.6434	9.9407	12.8805	8.85622	10.4928	10.978	12.4621	7.20102	5.11571	5.52445	10.3101

## Sheet: the normalized data
Additional file 9 Table S5, The original RNA-seq data for GhGH3s expression pattern analysis
gene ID	root	stem	leaf	torus	petal	stamen	pistil	calycle	−3OV	−1OV	0OV	1OV	3OV	5OV	10OV	20OV	25OV	35OV	5F	10F	20F	25F
Gh_AGH3.1	0.45049	0.20914	0.0761	0.49734	1	0.22136	0.56711	1	0.35595	0.04095	0.42219	0.11998	0.55931	0.42024	0.91828	0.15321	0.13962	0.02338	0.96851	1	0.94007	0.37058
Gh_DGH3.1	0.38642	0.27988	0.0924	0.49734	0.87263	0.23921	0.45204	0.84816	0.32364	0.03935	0.43025	0.09786	0.56353	0.43318	1	0.11315	0.14898	0.01978	1	0.94653	1	0.33071
Gh_AGH3.2	0	0	0.01089	0.41373	0.00638	0	0	0.01659	0.00227	0.000333562	0.0013	0	0	0	0	0.00301	0	0	0	0.000991911	0	0.00235
Gh_DGH3.2	0.00131	0	0.01087	0.07549	0.06426	0.01428	0.00506	0.01228	0.01648	0.00366	0.01618	0.000830222	0.00495	0.00517	0.00136	0.003	0.00468	0.0012	0.000911149	0.000990101	0	0
Gh_AGH3.3	0.01688	0.07938	0.02428	0.03967	0.01207	0.00354	0.00188	0.19952	0.01379	0.00152	0.0685	0.0043	0.04954	0.0077	0.01318	0	0.02555	0.0119	0.07067	0.00885	0	0.02328
Gh_DGH3.3	0.02207	0.18778	0.05665	0.04849	0.00402	0.00709	0.01318	0.03392	0.01604	0.00456	0.03452	0.0083	0.03223	0.01284	0.00575	0	0.03019	0.03333	0.05436	0.01278	0	0.01862
Gh_AGH3.4	0.04032	0.00622	0.0055	0.0449	0.02108	0.00361	0.02302	0.0184	0.000330765	0.000538646	0.00295	0.00786	0.03563	0.22981	0.48786	0.34625	0.23187	0.47879	0.11261	0.25727	0.65131	0.19744
Gh_DGH3.4	0.06148	0.01244	0	0.00898	0.00878	0.01805	0.00767	0.00326	0.00262	0.000134661	0.000442105	0.00162	0.01012	0.07588	0.31433	0.80184	1	1	0.0397	0.07107	0.30294	0.76482
Gh_AGH3.5	0.00451	0.1652	0.0241	0.02626	0.00827	0.00704	0.00561	0.09267	0	0.000918788	0.00371	0.11398	0.12875	0.48277	0.42312	0.20627	0.29672	0.5601	0.1979	0.17468	0.01846	0.35887
Gh_DGH3.5	0.00322	0.14247	0.0241	0.02626	0.00998	0.00352	0.00561	0.02733	0.000636853	0.000656278	0.00445	0.16343	0.15479	0.43347	0.16878	0.20331	0.18833	0.47502	0.19565	0.30544	0.01107	0.28836
Gh_AGH3.6	0.37742	0.0247	0.79208	0.07778	0.00422	0.01216	0.06306	0.01601	0.0044	0.02722	0.00571	0.02644	0.00962	0.02601	0.0053	0.13645	0.0187	0.04143	0.02973	0.00964	0.01823	0.02908
Gh_DGH3.6	0.58745	0.03667	0.83042	0.10371	0.0138	0.00174	0.09382	0.02434	0.00723	0.02517	0.01006	0.02428	0.00944	0.01761	0.00398	0.12671	0.01415	0.02626	0.02707	0.01349	0.02552	0.0188
Gh_AGH3.7	0.14575	1	0.12959	0.03889	0.01648	0.01911	0.54475	0.00508	0.72767	0.6701	0.72866	0.78664	0.71133	0.76752	0.06444	0.79727	0.62743	0.20189	0.62051	0.03855	0.01458	0.85219
Gh_DGH3.7	0.28322	0.87278	0.19438	0.04753	0.12181	0.09208	1	0.00612	1	1	1	1	1	1	0.08731	1	0.71752	0.23223	0.79019	0.06842	0.04375	1
Gh_AGH3.8	0.46297	0.02237	0.1423	0	0.000561279	0.53665	0.22313	0.02424	0.000780846	0.01085	3.52812e-05	0.07828	0.25018	0.16055	0.01948	0.0641	0.01737	0	0.08407	0.2516	0.21797	0.15351
Gh_AGH3.9	0.73303	0.00232	0.87997	0.00447	0.00058219	0	0.01717	0.00215	0.00683	0.000669585	0.00118	0.000835141	0.00139	0.00217	0.00068475	0.07652	0.00941	0.00844	0.00276	0	0.0113	0.02477
Gh_DGH3.9	0.32017	0.00387	0.72693	0.00447	0	0	0.01081	0	0.0039	0.000133917	0.000685276	0.000715867	9.59619e-05	0.00304	0	0.05236	0.00157	0.00362	0.00276	0	0.01883	0.00944
Gh_AGH3.17	1	0.02411	0.02255	0.03275	0.62965	1	0.15326	0.00364	0.00685	0	0	0.000542284	0.000343123	0.00195	0.04175	0.000923798	0.00425	0	0.01697	0.0274	0.01728	0.00748
Gh_DGH3.17	0.23741	0.01489	0.01253	0.01638	0.30529	0.94239	0.09732	0.00265	0.01936	0.000245647	0.00183	0.000979889	0.00237	0.00275	0.03108	0.00277	0.00138	0.00111	0.07843	0.1498	0.01037	0.00315
Gh_AGH3.18	0.84745	0.07881	1	1	0.01163	0.05174	0.18192	0.20704	0.10996	0.0863	0.13967	0.10218	0.12438	0.17075	0.09719	0.69149	0.27989	0.38717	0.3404	0.36171	0.97596	0.55019
