# Supplementary material for: Genome-wide analysis of cotton GH3 subfamily II reveals functional divergence in fiber development, hormone response and plant architecture
Source: BMC Plant Biol. 2018 Dec 12;18:350. doi: 10.1186/s12870-018-1545-5 (PMC6291927; doi:10.1186/s12870-018-1545-5)
Supplement: Supplementary file 10 — Table S6. Organization of cis-acting regulatory elements in the promoters of subfamily II members of cotton GH3 gene family. The number represents the upstream distance to start codon. “+” and “-” represent the plus strand and minus strand, respectively. (XLSX 84 kb) [file 12870_2018_1545_MOESM10_ESM.xlsx]

## Sheet: 1
function		Site Name	Gh_AGH3.1	Gh_DGH3.1	Gh_AGH3.2	Gh_DGH3.2	Gh_AGH3.3	Gh_DGH3.3	Gh_AGH3.4	Gh_DGH3.4	Gh_AGH3.5	Gh_DGH3.5	Gh_AGH3.6	Gh_DGH3.6	Gh_AGH3.7	Gh_DGH3.7	Gh_AGH3.8	Gh_AGH3.9	Gh_DGH3.9	Gh_AGH3.17	Gh_DGH3.17	Gh_AGH3.18
auxin responsiveness		TGA-element	103+	53+	1776+		1830+				1619+, 1481-	1618+						1090+				1747+, 1428-, 926+
		AuxRR-core	1260+	1040+			2320+, 1177-	2307+								1102-
salicylic acid responsiveness		TCA-element	2983-, 1496-, 118+	1031+, 68+	1671+, 1552+	2295+, 1552+, 1670+	2092-, 1582+, 1333-	1579-, 1286+	400-	475-	1878+, 260+	1869+, 196+		233+	1682+, 1658+	1791+		460+	2983-, 1124+	1680+	554+	1861+, 1393-, 1392-
		SARE	1493-	1273-
brassinolide responsiveness
gibberellin-responsiveness		GARE-motif	2930-, 1841+	1847+, 354-			1393+	1203-, 51-	2388-	2325-, 1918+	1890-	1881-	2699+, 1298+		460-, 150-	2467-	216+	2720+, 2676+	2717+, 2673+, 309-	2867-	2863-	1591-
		P-boc	2297+	2257+, 1537-, 176-			2783-, 1722+	2784-, 1722+, 1788+								1306-		2214+, 1207+	2215+, 245+
		TATC-box					2376+					2510-			1943-	2034-, 622+		733+
abscisic acid responsiveness		ABRE	1939-, 1777+, 1887+, 1697+, 610-, 943+, 188-,	2397+, 1700+, 1891+, 1943-, 1782+, 558-, 138-	1999-, 829-	2006-, 734-, 517+, 699+	2339+, 1689+, 1215-, 1049+	1689+, 866-, 699+	1807-, 1754+, 1768+, 1752-	1807-, 1754+, 1768+, 1752-, 638-	2265-, 1747+, 1787-, 1731-, 2106-, 1733+, 1785-, 1615+	2256-, 1738+, 1779-, 1722-, 2097-, 1724+, 1777-, 1614+	2353+, 216+	862-	2585+, 2556+	2660+, 2631+, 962+	2601+, 2108-	2699+, 809+, 430+	2696+, 2335+	2880-, 1723-, 212-	2881-, 1727-, 216-
MeJA-responsiveness		CGTCA-motif	1873-	1877-, 1463+, 94+	1273+, 570+	1503+	2040+, 1691-, 1843-, 1640+, 1211+	2000+, 1691-, 1826-, 862+	1903+, 1710-	1710-	2253+, 1851-	2244+, 1842-	2275-, 550+	2247-, 1359+, 560-	2880+, 1741-	2975+, 1849-, 1234+, 227+	1431+	474-		2260+, 1635+	2260+, 1641+	2420-, 2398-
		TGACG-motif	1873+	1877+, 1463-, 94-	1273-, 570-	1503-	2040-, 1691+, 1843+, 1640-, 1211-	2000-, 1691+, 1826+, 862-	1903-, 1710+	1710+	2253-, 1851+	2244-, 1842+	2275+, 550-	2247+, 1359-, 560+	2880-, 1741+	2975-, 1849+, 1234-, 227-	1431-	474+		2260-, 1635-	2260-, 1641-	2420+, 2398+, 622-
heat stress responsiveness		HSE	2841+, 1235+, 87-, 346+	2639-, 1553-, 2533+, 37-		1313+	2886-, 1973-, 2649+, 1524+, 1247-, 665+, 990+	2888-, 2236+, 2654+, 1934-, 1259-, 641+, 949+	1465-, 1025+, 1289+	2162-, 1489+, 167+, 1072+, 1349+, 773+	2405-, 406+	2379-	2546-, 1516+, 1381+, 137-	2521-, 1516+, 500+	1484-, 1024-, 867+, 805+, 211+	2082-	1498-, 1335-, 989-, 527+		684+	1843-, 1651-, 1062-	1847-, 1657-, 1033-, 330-	2861+, 2667+, 2713+
low-temperature responsiveness		LTR	1896+	1900+	1951+, 401-	1958+, 306-	414-		1940+	158+, 108-							2420-
defense and stress responsiveness		TC-rich repeats	2972-, 1030+	2796-, 1459+, 778+, 1265-, 614+	2140-, 517+	2681+, 484-	14+	1231+, 180+	2303+, 2030+,1335-, 703+	2030+	2329-	2320-	2171-, 2071-, 762+	2140-, 2525-, 2040-, 256-,193-	2157+	2242+	1791-, 523+	2524+, 2278-, 1646-, 603+	2525+, 2279-, 1646-	1967+, 1359+	2499-, 1969+, 1352+	2912-, 2670-
		MBS	1820+, 2894+, 1745-	1826+, 2844+, 1750-	2861+, 1137-, 722+	697+		87+	1090+, 951- 845+,	1137+, 2131-, 880+, 986-, 538+	2758-, 2099+	2709-, 2090+	2835+, 2528-, 2223+, 1788+, 401-	2835+, 2503-, 2195+, 1823+		890-	2977+, 2027-, 1374-, 481+	2158+	2158+, 1573-	294-	2515+, 1397-	2464-, 1551+, 1567+
endosperm expression		Skn-1_motif	1062-, 333+			2622-, 678+, 276-, 380+	2466+, 1639+, 1692-, 60-	2049-, 1692-, 2014+, 838-, 226-	1902+, 1763+, 1259+, 53+	1763+, 115+	2252+	2243+, 1733+, 2105+, 1378+	2276-, 1287-, 415-, 549+, 1278-,531+	2327+, 2248-, 1358+, 1187+, 639+, 298-	2993-, 2982+, 2678-, 816-, 784-, 530+, 57+	2982+, 2749-, 568+, 206+	2700+, 1430+, 929+, 914+, 362+	2742+, 1780+, 2451+,1614-,2494+, 2009-, 1290-, 469-, 701-, 834+, 621+	2849+, 2452+, 1780+, 1614-, 2739+, 2009-, 1403-, 704-, 378-	2645-, 2442-, 2500+, 1634+, 64+	2641-, 2446-, 2504+, 1640+, 1126+, 65+	2814+, 1659+, 294-
		GCN4_motif	1061-	842-			66-	232-		705-		1478+		2808+		2996+, 115-	1517+, 43+			2810+, 2484+, 318-	2806+, 2488+, 320-	1780-
flavonoid biosynthetic genes regulation		MBSI	1719-	1724-	2105+		997-, 548+	648-									754-				557-
		MBSII			1301-	1214-			2940-				2020+	1989+	724-		1367-
shoot-specific expression and light responsiveness		as-2-box		754+	1984-	1991-, 1073+		564+														425-
fungal elicitor responsive element		Box-W1		2510-	1966-, 619+	2387-, 1265+, 524+, 696-	2084-	2990+	1089-	1136-	384-	319-	2834-, 2222-	2723+, 2194-		1372-, 562-	1466+	2402+	2403+	2784+, 1770+, 1488-	2780+, 1774+, 1459-	2465+
ethylene responsiveness		ERE			2245+, 2162-	2247+, 2146-	1236-	1919+, 1410-, 887-, 1327+		1344+	2408-, 1148+	2382-, 1045+	1621+, 274+	1621+			903+, 532+			1858-	1862-
seed-specific regulation		RY-element				655-													394-
cell cycle regulation		MSA-like						853-														2491-
wound-responsive		WUN-motif							1022+	1069+										859-	863-
differentiation of palisade mesophyll cells or lleaf morphology development		HD-Zip 1											1826-				163-
		HD-Zip 2											1826-				163-
cold- and dehydration-responsiveness		C-repeat/DRE												1029+

## Sheet: cis-acting regulatory elements
Additional file 10: Table S6. Organization of cis-acting regulatory elements in the promoters of subfamily II members of cotton GH3 gene family.
function		Site Name	GhGH3.1		GhGH3.2		GhGH3.3		GhGH3.4		GhGH3.5		GhGH3.6		GhGH3.7		GhGH3.8	GhGH3.9		GhGH3.17		GhGH3.19
			Gh_AGH3.1	Gh_DGH3.1	Gh_AGH3.2	Gh_DGH3.2	Gh_AGH3.3	Gh_DGH3.3	Gh_AGH3.4	Gh_DGH3.4	Gh_AGH3.5	Gh_DGH3.5	Gh_AGH3.6	Gh_DGH3.6	Gh_AGH3.7	Gh_DGH3.7	Gh_AGH3.8	Gh_AGH3.9	Gh_DGH3.9	Gh_AGH3.17	Gh_DGH3.17	Gh_AGH3.18
auxin responsiveness		TGA-element	103+	53+	1776+		1830+				1619+, 1481-	1618+						1090+				1747+, 1428-, 926+
		AuxRR-core	1260+	1040+			2320+, 1177-	2307+								1102-
salicylic acid responsiveness		TCA-element	2983-, 1496-, 118+	1031+, 68+	1671+, 1552+	2295+, 1552+, 1670+	2092-, 1582+, 1333-	1579-, 1286+	400-	475-	1878+, 260+	1869+, 196+		233+	1682+, 1658+	1791+		460+	2983-, 1124+	1680+	554+	1861+, 1393-, 1392-
		SARE	1493-	1273-
brassinolide responsiveness		E-box	441+， 444-	445+, 448-	501+, 504-	508+, 511-	840+, 844-			2143-					1057+, 1061-	1132+, 1136-	1103+	1201+	1198+	233-， 225+	237-， 229+	1632-
		BRRE-box	1690+	1640+																233-， 225+	237-， 229+
gibberellin-responsiveness		GARE-motif	2930-, 1841+	1847+, 354-			1393+	1203-, 51-	2388-	2325-, 1918+	1890-	1881-	2699+, 1298+		460-, 150-	2467-	216+	2720+, 2676+	2717+, 2673+, 309-	2867-	2863-	1591-
		P-boc	2297+	2257+, 1537-, 176-			2783-, 1722+	2784-, 1722+, 1788+								1306-		2214+, 1207+	2215+, 245+
		TATC-box					2376+					2510-			1943-	2034-, 622+		733+
abscisic acid responsiveness		ABRE	1939-, 1777+, 1887+, 1697+, 610-, 943+, 188-,	2397+, 1700+, 1891+, 1943-, 1782+, 558-, 138-	1999-, 829-	2006-, 734-, 517+, 699+	2339+, 1689+, 1215-, 1049+	1689+, 866-, 699+	1807-, 1754+, 1768+, 1752-	1807-, 1754+, 1768+, 1752-, 638-	2265-, 1747+, 1787-, 1731-, 2106-, 1733+, 1785-, 1615+	2256-, 1738+, 1779-, 1722-, 2097-, 1724+, 1777-, 1614+	2353+, 216+	862-	2585+, 2556+	2660+, 2631+, 962+	2601+, 2108-	2699+, 809+, 430+	2696+, 2335+	2880-, 1723-, 212-	2881-, 1727-, 216-
MeJA-responsiveness		CGTCA-motif	1873-	1877-, 1463+, 94+	1273+, 570+	1503+	2040+, 1691-, 1843-, 1640+, 1211+	2000+, 1691-, 1826-, 862+	1903+, 1710-	1710-	2253+, 1851-	2244+, 1842-	2275-, 550+	2247-, 1359+, 560-	2880+, 1741-	2975+, 1849-, 1234+, 227+	1431+	474-		2260+, 1635+	2260+, 1641+	2420-, 2398-
		TGACG-motif	1873+	1877+, 1463-, 94-	1273-, 570-	1503-	2040-, 1691+, 1843+, 1640-, 1211-	2000-, 1691+, 1826+, 862-	1903-, 1710+	1710+	2253-, 1851+	2244-, 1842+	2275+, 550-	2247+, 1359-, 560+	2880-, 1741+	2975-, 1849+, 1234-, 227-	1431-	474+		2260-, 1635-	2260-, 1641-	2420+, 2398+, 622-
heat stress responsiveness		HSE	2841+, 1235+, 87-, 346+	2639-, 1553-, 2533+, 37-		1313+	2886-, 1973-, 2649+, 1524+, 1247-, 665+, 990+	2888-, 2236+, 2654+, 1934-, 1259-, 641+, 949+	1465-, 1025+, 1289+	2162-, 1489+, 167+, 1072+, 1349+, 773+	2405-, 406+	2379-	2546-, 1516+, 1381+, 137-	2521-, 1516+, 500+	1484-, 1024-, 867+, 805+, 211+	2082-	1498-, 1335-, 989-, 527+		684+	1843-, 1651-, 1062-	1847-, 1657-, 1033-, 330-	2861+, 2667+, 2713+
low-temperature responsiveness		LTR	1896+	1900+	1951+, 401-	1958+, 306-	414-		1940+	158+, 108-							2420-
defense and stress responsiveness		TC-rich repeats	2972-, 1030+	2796-, 1459+, 778+, 1265-, 614+	2140-, 517+	2681+, 484-	14+	1231+, 180+	2303+, 2030+,1335-, 703+	2030+	2329-	2320-	2171-, 2071-, 762+	2140-, 2525-, 2040-, 256-,193-	2157+	2242+	1791-, 523+	2524+, 2278-, 1646-, 603+	2525+, 2279-, 1646-	1967+, 1359+	2499-, 1969+, 1352+	2912-, 2670-
		MBS	1820+, 2894+, 1745-	1826+, 2844+, 1750-	2861+, 1137-, 722+	697+		87+	1090+, 951- 845+,	1137+, 2131-, 880+, 986-, 538+	2758-, 2099+	2709-, 2090+	2835+, 2528-, 2223+, 1788+, 401-	2835+, 2503-, 2195+, 1823+		890-	2977+, 2027-, 1374-, 481+	2158+	2158+, 1573-	294-	2515+, 1397-	2464-, 1551+, 1567+
endosperm expression		Skn-1_motif	1062-, 333+			2622-, 678+, 276-, 380+	2466+, 1639+, 1692-, 60-	2049-, 1692-, 2014+, 838-, 226-	1902+, 1763+, 1259+, 53+	1763+, 115+	2252+	2243+, 1733+, 2105+, 1378+	2276-, 1287-, 415-, 549+, 1278-,531+	2327+, 2248-, 1358+, 1187+, 639+, 298-	2993-, 2982+, 2678-, 816-, 784-, 530+, 57+	2982+, 2749-, 568+, 206+	2700+, 1430+, 929+, 914+, 362+	2742+, 1780+, 2451+,1614-,2494+, 2009-, 1290-, 469-, 701-, 834+, 621+	2849+, 2452+, 1780+, 1614-, 2739+, 2009-, 1403-, 704-, 378-	2645-, 2442-, 2500+, 1634+, 64+	2641-, 2446-, 2504+, 1640+, 1126+, 65+	2814+, 1659+, 294-
		GCN4_motif	1061-	842-			66-	232-		705-		1478+		2808+		2996+, 115-	1517+, 43+			2810+, 2484+, 318-	2806+, 2488+, 320-	1780-
flavonoid biosynthetic genes regulation		MBSI	1719-	1724-	2105+		997-, 548+	648-									754-				557-
		MBSII			1301-	1214-			2940-				2020+	1989+	724-		1367-
shoot-specific expression and light responsiveness		as-2-box		754+	1984-	1991-, 1073+		564+														425-
fungal elicitor responsive element		Box-W1		2510-	1966-, 619+	2387-, 1265+, 524+, 696-	2084-	2990+	1089-	1136-	384-	319-	2834-, 2222-	2723+, 2194-		1372-, 562-	1466+	2402+	2403+	2784+, 1770+, 1488-	2780+, 1774+, 1459-	2465+
ethylene responsiveness		ERE			2245+, 2162-	2247+, 2146-	1236-	1919+, 1410-, 887-, 1327+		1344+	2408-, 1148+	2382-, 1045+	1621+, 274+	1621+			903+, 532+			1858-	1862-
seed-specific regulation		RY-element				655-													394-
cell cycle regulation		MSA-like						853-														2491-
wound-responsive		WUN-motif							1022+	1069+										859-	863-
differentiation of palisade mesophyll cells or lleaf morphology development		HD-Zip 1											1826-				163-
		HD-Zip 2											1826-				163-
cold- and dehydration-responsiveness		C-repeat/DRE												1029+
NOTE: The number represents the upstream distance to start codon. "+" and "-" represent the plus strand and minus strand, respectively.

## Sheet: promoter sequences 
Gene name	locus_ID	genome data	location	promoter sequence
Gh_AGH3.1	Gh_A03G1628	NAU-NBI, v 1.1	97446817 97452299 -	ATATATAAAGATGGTCGAATAAAATGAACATAATTTTCTATTTTTAAAAAGTCTCTTTTTAATTTAATAATATTTGTATACTTATTATGGAACATTGTCCTATAATTTCGTGTCGAATTACTCATTGTTTATCTAAAATCAATTTTTTAAATAAATAAATGCAAGTAATAATAAGAAATGAAAACGCATTGCACAAGGGGGAAAATAATAATAAAATTAAGGAAATTAAAGATATACGGTGGTCCATTTCTCTCTTTTTTAATAAAAAAAATTTTGTATAGTGGGGAAATTAATAATGATAATTTAGTTGGTTAAGCCGTATTATTATATTTAAGATTCTTCTTAATTGGGAATATTTAATTATATTTTTATAGAAGACGTGCTTATTATTTAAAATTA…
Gh_DGH3.1	Gh_D02G2045	NAU-NBI, v 1.1	64687129 64692611 -	TCTTATTCTTTCTTGTTGGGTACAGCTGATAATAACACGTCATTTTCGCCAACGCTTATTTTTCCATAAATACCTAATTCCCACAACAACAATAAAAAGACCCCAAATATCTTCCTCTTCTTTTGTCTTTTAAAATCTTCCTCTTCTTTAGCTTCGGGCATGTGTGTATGTTGTGATGCACATATATTTATTTTTTATTTTTATATATTCATATTCAAATATATATATAGATGGTCGAAGAAAATGAAAATAATTTTCTATTTTTAAAAAATCTATTTTTAATTTAATAATATTTGTATACTTATTATGGAACATTGTCCTATAATTTCGTGTCGAATTACTCATTGTTTATCTAAAATCAATTGTTTAAATAAATAAATGCAAGTAATAATAAGAAAT…
Gh_AGH3.2	Gh_A12G0181	NAU-NBI, v 1.1	2676124 2681601 -	CAATACATGAGGAGGTGGGTTCAAGTGTGCTAAAGTGCTTTATTCTCCTATTTATGAATTATAGAGGGATTATGAGTAATTCTAAACACTGTGACAAAAAGAACAAATATAATCAAAGATTGCTCACCCAATTAAAAAGAATGTGTTTATGACCCATTTATAAACAAAAAACCATATGGCATTATACTTATGCCATTGATAATTAACTTTTTATTAATGTTATAAACCGTCAACATAGTTTAGTTGTATTGTGGTAGTTTGATTTGAAAGTTTACCAAGGCAACATCCCATATAGCTTGGATTAAAAGTTTCCATTCCCCTATAACTTATAAACAAGTATTATAAGGATGTCTCATAGGGTGTCAGTTAGGCTTAATTAGCTTAATGAAATTAGAGATC…
Gh_DGH3.2	Gh_D12G0182	NAU-NBI, v 1.1	2358751 2364233 -	TTTTTAGGATTTTTCCGTAATATTAATTCTAGATTTTTAGACGATAGATGGCTAACCAACCTAGCCCTAATTGGCTAGTAGCGACTCTACGTAATTTAGTCCCTCCATGTCTAGCTTTACTTACTAGGTCCTCATACTCTTATGTAGGCAACGTTTTGACAACATATATATGATCAAAGATTGTTAAAAAGAATTTCTACTATAATAACTCACACAATTAAAAAAAAAAGTGTTTTTGACCCATTTATAAATAAAGAACCATATGGTATTATAGTAATTCCATTGATAATTAACTTTTTATTAATGTTATAAATAGTCAACATAGTTTAGTTGTATTGTGGTAGTTTGATTTGAAAGTTTACCAAGGCAACATCCGATATAGCCTCAATTAAAAGTTTC…
Gh_AGH3.3	Gh_A13G0392	NAU-NBI, v 1.1	5210224 5216267 +	AGTCCACAAACTCGCCTCACTCAAAAAAATTAAATTGTTCAAAAAATAAATAAAAGTATACAAACTAGTTTTAACAAATGAAAAATATAGAAAAACTACGTTAAAAGAAACAGAGAAGGGAGGAAAACCAAGTGAGAACTAGAAAAGAATGGAAAAAAAAAAGAAAAAAAAAGAAGGAAAGTTGAAAAAACATAAAAGAAAAAAATTAAATTGCTCAAAACGAAAAAGTATGAGAATTGAGTATAAATTAACCTAAATTTTTTGTTTGAAATGATGATTTAACGTGCCACGTCAGCTTACCGTTACACTGTTAATGTCAATTAATGGACCAGTAACTAAAATGTTATAACGCGATAACATAAGTGACTAAAATGTAATCTAAGCTAAACAAAAGTGACT…
Gh_DGH3.3	Gh_D13G0434	NAU-NBI, v 1.1	4916312 4922365 +	CATTAAATATTCGGTTACATGTAATTTATTAGGCTAAACTATCAAAATAGTCACTTTTGTTTACCTCAGGTTATATTTTAGTCACTTATGTTTGAAATGTTACGTTTTAGTCACTGAGCCGTTAATTGCTAATAACGGTGTAATGGTAAGCTAACATGGCACATTAAATCATCATTTCAAATGAAAATTTTAGGTTAAATTCTACAATTGGGCCCCATATTTTTTTTTATTTTGAGCAATTTAAATTTTTTATTTTATGTTTTTTTAACATTTTTTCCATTCTCTTCTACTTCTCCCTCTGTTTTACTCTCTTCTTCATTTATTTTAGCGTAGTTTTTCTATGTTTTTCATTTGTTAAAACTAGTCCACAAACTCGCCTCACTCGAAAAAATTAAATTG…
Gh_AGH3.4	Gh_A11G0443	NAU-NBI, v 1.1	4180663 4186123 +	AACAAATCGATTGTAAATAAAATTAAATAAAAATTAAAATTTTTTAAGGGATAATTCTGCACAGGGATAAAACCAGAACAAATATTTAGGGGTCGAATGAAATTTTAATTTTTTATAGTTTACATCTTTCTAATTTTTAAAAGATTAAATCAAATTTTTATAATTTTAAGAAAATTAAAATATAAATTTATTTTTATTAATTTAAAATTTTAAAAAATTTTAAAGACTTAAATAGAAAATTGTCATTTAGGACCGTCTCTAATTCTGCACATAAACAAATCTACTTATATAATATGAATTTCACCTTAAAAATTATGCTAAAAATTGGTATAGACAATATACATGTATATAAGGATAAAAAGGGTGGGTATCAATCAAATAAAGCAAACATCACATGAA…
Gh_DGH3.4	Gh_D11G0514	NAU-NBI, v 1.1	4472891 4478353 +	AACGAAGTCAGAACAAATTTCTAAGGGGAGGTCGAATGAAATTTTAATTTTTTTATAGTCTATATCTTTATAATTTTTAAAATATTAAATCAAATTTTTATAATTTTAGTAGAGTCAAAATATAATTTTACTTTTATTAATTTAAAATTTTAAAAAATTTCAAAAACCTATTTTTATTTTAGGGGTAAGCTCTTGCCAGCCCCGTATCCGCCTCTCGTTCTGCACATAAACAAATCTACTTATATAAGATGAATTTCACCTTAAAAATTATACTAAAAATTGGTATAGACAATATATGTATATAAGGATAAAAAGGGTGGGTATCAATCAAATAAAGCACAAAACACATGAAGCACTTTTTGGCGGTCAATATCGATCTTTTCTTTGGTTAGTTTTTAG…
Gh_AGH3.5	Gh_A11G1993	NAU-NBI, v 1.1	56447917 56453436 -	CATCCATAATAAGTTCCAAGTCGTTCTCATCATTAAAAGTAATCAAGAATAAATTTTGCCCTGCCACTTGAATATCAAACTTTTTTGTTGTCTTCCAAATACTTTTCATTTGTACTCTAAAACTATCTGGATTGTAAGACCGTCTCGTCCAAACAAAACATAACAGCATTGGACTATCACTCGAAACAACCAATGAACTTTTAATCGACAATTGCAGCAACTCCTCCTCCAAAAGAGAGATCTTGTCCCTCCCCATTCTTGAAAAAGCCACCACCCTTTTTTTACCCAGCCACAGTAGTCACTATTTCTCTGGGACACTCAGAGACAACACTCTTGACTTTTTGTGTTCCTAATTTCAAAGTTTACATGCAATATAATTTTACTTTATGTAATTAATGC…
Gh_DGH3.5	Gh_D11G1989	NAU-NBI, v 1.1	26015363 26020882 +	TTAAGCCATACAGGGGATGTAACAAGCCAAATCTGGGATCGTTCAATGGGAGCAGTCAATCGAACAAAAATAATAATATGTTTACAAAAAAGCCACGGCCTCCCATCCATAATGAGTTCCAAGTCATTATCATCATCGAAAGCAATCAAGAATAAATTTTTCCCCGCCACTTGAATATCAAACTTTTTTGTTATCTTCCAAATACTTTTCATTTGCGCTCTAAAACTATCTCGATTGTAAGACCATCTTGTCCAAACAAAACATAACAGCATTGGACTATCACTCGGAACAACCAGCGAACTTTTAATCGACAAGTGTAACAACTCCTCCTCTAAAAGAAAGATCTCGTCCCTCCCTATTCCCAAAAAAGTCACCACCCTTTTTTACCCCAGCCACAAC…
Gh_AGH3.6	Gh_A01G0546	NAU-NBI, v 1.1	9234874 9240450 +	TTAAACTAATTAATTATTAATGTTTATGTATTTAATGATTTTAAAAGGATAATGTCAATTAATTTGTATCATACTTGGAGAGTATGATTTTTATAATGGAAAGGAGAAATAATATATTTAGAAAATTGGTGACACTACATTAAACTATGTTTTAACATAAATAGAAGAGCAAAGTCAAATCCATTAGTTGGCATTCCATGAATCTGTTGTCCTATGACTCCCATGACATAGAATTCATTTATTATAAATGGGTTATTATGTATTAATTTAGTTAGAAAAATATTAATTTATTATTATTTTGATGATATTTTTGTTTTTTATATTTTATTAATATTTAAATAAAATAATTAAAATTTCTATATTTAATATGATATTTAAAATTAACATATTGAAAGATTA…
Gh_DGH3.6	Gh_D01G0557	NAU-NBI, v 1.1	7263090 7268663 +	GTATCAGTTTAGGCCTTAGCCCATTTCAGTAACAGTAAGCATTAGGGCCTTAACCCATCACAGTACAGTAACAGTGATAATTATACAGCTATAAAATCCTACCCAACCAACTTCTACACTCCATCTCCGTCCAATCCAACACGTCATGTGGGGATATAATCAACCCACCTATCCCTACACTCCAAATAGTACCGAATGCGGCAGTAGACAGTAGTTATAGCTGAGCTGCCAGTAAGTTAGGCTTGAAACCTTTCAGTACACTTCTTCCAATCAATATCAATTCCCAACCCAATACAATGCATCATTTAGACATGTCATGGTATCATGTATAATCAGTATAGTATATATAGCATGCTCAACATACAGACATACATAGCTATCTTATATAAGCATATAACA…
Gh_AGH3.7	Gh_A01G0547	NAU-NBI, v 1.1	9404162 9409824 +	GGGAGAGACAGCGAGGGAAATTTGTTTTTCATTGTGTGAAAAGAAAAAGAAAAAGAATTGGAATATAACTTAATTTTTTATTATTTGGGTTTTGAAAAATAATTTAAATAAATTAAAATTTTGTATCTTTGGTTAAAAAATGGAATTGAAGTTATAATATCAATTCTGGAAGAAGTTATTCAACAACATAGAACTCAACTTATAGATATTACTAATTTGACTCTATTTTGTTTTTAATGTGTTATTAGATTTGAATGATCATTTTGGTTCTTATGTCTCAATATTGAACAATCTTGAGCTTTAGTACGATATAATCTTGAGTCTTTTTGTATTAACATTAGTCTTTAATTATATTTAAGTTTTATATCTAATGAATATTATGTTAAGAGATTGAAATTG…
Gh_DGH3.7	Gh_D01G0559	NAU-NBI, v 1.1	7424172 7429831 +	TGATAGTGAGGCTACTCTAGCAAAGGCATATAGCCCAGTATATAATGGAAAGTCTAGACACATTGGATTAAGACATAGTTATGTCCGACCATTAATCTCTGATGGAGTGATCACTATTAATTATGTGAGGTCAAGTGAAAATTTGGCAGATCCTTTGACAAAAAGTCTTGCTAGAGATGCAGTAAAAAGGACCTCAAAAGGGATGGGACTCAAGCCTATTAATTAGAGTCACCCATGATGGAAACTCGACTCAACGCTTGGTATAACGTCAAGTCTTGAGTTCAATGAGACAAAGTACATCATTAGTATGTGACTGTTAGCACTATAAATAAATCCATCCTAAGATTAAAGTGCTAGGTACCCGTAATGATAAGGGAAGGATGAGTAATGTACTCTTAA…
Gh_AGH3.8	Gh_A03G1429	NAU-NBI, v 1.1	94057435 94062983 +	GTTAAATTTTTTTAAGCTCGGGGTCGGGAAAATTTTGACCCGCCCAGCCCCTTGCCATTATTATTGTCGCGTCATCACTTAAACGGCCAGTCAAGGGCTTCGACGAGAAATTATATTTCAAGGACTCAGTTGATTACTAACTTTTAATTATGGGCTCAATTGATTGCAATTTTTTTATTAGGGACTTAATTAGTTTTTTAAAAATTATTTTACGAGGGCTTTTTTTGGCATTTAAGCATTAAAAAAAAGGTTTAATTATCTATCTATGAATACTATATTTTTATTTTTAATTGAGTTAATGTTATAAGTTAATTGACAATTAACTCGATTCAAAAATAAGTTAAAACTATTGAACCTAAGACATCATATCTTTAAAATATCAATTTTACCATTTTAACT…
Gh_AGH3.9	Gh_A11G1054	NAU-NBI, v 1.1	11998712-12005380 +	CTTCAAGCTAGGTATGTAGCGAACATCTGTCAAGACTTGAATTGAGCCGTCGTGATTCTTCAATTGGATTGTACCTACTCCCATTGTCTTACAAGCGCTATCATTGCCCATAAAAACAACTCCACCTTCTAGTTCTTTAAGACTAGAAAACCAGTCCTTATTAGGACACATATGGTAAGTACATCCCGAATCCAAAATCCACTCATCTGTATGACATGCCATTGCCATGCCAACCAAGCTAAAGTCTGACTCCTCATCATGCTCCGCTACACATGCATCAGAAATAGCTTTACCCTTTTGTAACTTAGGACAATTCTTTTTCCAATGCCCTTTCTCACGACAAAAAGCACATTCATCTTTGGCAGGTCTCCCTTTGGACTTACTCCTTCTACCAGATTT…
Gh_DGH3.9	Gh_D11G1209	NAU-NBI, v 1.1	11285980 11292643 +	TATTGAGATATCTCATGTTCTCTATTGGTAAACTAACTCAATATTACCTGTTTCTTAAATTACATTAACACGCTCCAAAGCAATTCATTGATTAGGAATGACACTGAATTATTTTAGCTCCCTCGTAGACATTCTCAATACCTCCCAGAATGGTTCATGATGATGTTTTGGAGCTGCAGAAGAGTTATGATGCTGCCTAAGACCAAGAAGAAACGTAAAGAAAAGAAAGAAAATATCTATATGAAATAATTAATAATTGGAGTGATAAAAATTAGCGGTCTTAGTAAAATGAAAGTTTGTGATACTGACCATCAAGAATAATATTGCATCAGATGCTGACAAGTCCTTTGTCCCTGGTAAAAGAGGAAAAAGTGCCCAGAAAAGCAGCATTCAAACTTT…
Gh_AGH3.17	Gh_A03G1354	NAU-NBI, v 1.1	92377252 92383203 -	TAATCTTGAATTGGTCAATTTTAATCTTTATACTTTTTCAAATTTTTAAAATTCACTCCTGACCAAATAGTAGCAATTGAATTTGTTTGATTAAATTTTGTTATTAGTCCTATATTATGTGTAAAGTTGTGAATTTAGTTTATGTTCTCCAACTAAATCATTGTTTTATTATATTTTTCTAATTTTATAATTTTAGTCTTAATACAAACAACAATTGTTAAATTTATTATTATTTTTTAAGTAATACTAGGAAATAACAACTTGACTAGGGATGAATCTAGAGGGAGACTGTCAAATTACAATTTAACCTCATAAATTTTGAAGAAGTTTTATTTTAATCCTTATCATTAATAATTAAAAATATTGTAATTTATGTTTGACATCTCAAATTTTTAATTT…
Gh_DGH3.17	Gh_D02G1794	NAU-NBI, v 1.1	60662189 60668148 -	ATTTTTGAATTGGCCAGTTTTAATCCATGTAATCTTGAATTGGTCAATTTTAATCTTTATACTTTTTTCGAATTTTTAAATTTTACTCCTAACCAAATAGTAGCAGTTGAATTGTCCTATATTATGTGTAAAGTTGTGAATTTAGTTTATGTTCTCCAATTAGATCATTTTTATTTGTTATATTTTTCGAATTTCATAATTTCAGTCTTAATACAAACAACAATTGTTAAATTTATTATTATTTTTTGAGTAATATGAGTAAATAACAACTTGTCTATGGATTAATCTAGAGGGGGACTGTCAAATTACAATTTAGTCTCATAAATTTTGAAGAAGTTTTATTTTAATCCTTATCATTAATAATTAAAAATACTGTCATTTATGTTTGGCATCTCAAAT…
Gh_AGH3.18	Gh_A04G0874	NAU-NBI, v 1.1	56316128 56321666 -	GGTCTGGTAATTGTATGGGCGCTGTTGATAGACCTGCGTCGTCGTCCCTTCTTCTTAGATTTAAAGGGCCCCGTCGTTCCCTTTGGGCACTAATTTGTCGTCGCCTTTCCTCTTCTGACAATAAATATGGTTTGCCATGAATCCTAAACCATGGCATGTATTTCGGTACGCACGCTAACTTTGGAACTATGATCGGTTCCCGAGTAGGTATATAATCATACTAATTTTCCCACATTTCGATATAGTGTGACAAGAATCTTGGCCAATCCATATGAAGTTGTCGTAAGTTGACTTTGTGCTCATTATCAAACACCTCGGGTGCCACGAGAATCGGTTGTCGAAATCCAAATTGCCGCAATACTCTATCTGACTGGTGCATCTCCACGGTAGCATAGTTCA…
Gh_AGH3.1	Gohir.A03G185300.1	DOE-JGI, v 3.1	105708189-105714060 -	TATATTCATATTCAAATATATATATATATAAAGATGGTCGAATAAAATGAACATAATTTTCTATTTTTAAAAAGTCTCTTTTTAATTTAATAATATTTGTATACTTATTATGGAACATTGTCCTATAATTTCGTGTCGAATTACTCATTGTTTATCTAAAATCAATTTTTTAAATAAATAAATGCAAGTAATAATAAGAAATGAAAACGCATTGCACAAGGGGGAAAATAATAATAAAATTAAGGAAATTAAAGATATACGGTGGTCCATTTCTCTCTTTTTTAATAAAAAAAATTTTGTATAGTGGGGAAATTAATAATGATAATTTAGTTGGTTAAGCCGTATTATTATATTTAAGATTCTTCTTAATTGGGAATATTTAATTATATTTTTATAGAA…
Gh_DGH3.1	Gohir.D02G206800.1	DOE-JGI, v 3.1	68064443 68070296 –	TCTTATTCTTTCTTGTTGGGTACAGCTGATAATAACACGTCATTTTCGCCAACGCTTATTTTTCCATAAATACCTAATTCCCACAACAACAATAAAAAGACCCCAAATATCTTCCTCTTCTTTTGTCTTTTAAAATCTTCCTCTTCTTTAGCTTCGGGCATGTGTGTATGTTGTGATGCACATATATTTATTTTTTATTTTTATATATTCATATTCAAATATATATATAGATGGTCGAAGAAAATGAAAATAATTTTCTATTTTTAAAAAATCTATTTTTAATTTAATAATATTTGTATACTTATTATGGAACATTGTCCTATAATTTCGTGTCGAATTACTCATTGTTTATCTAAAATCAATTGTTTAAATAAATAAATGCAAGTAATAATAAGAAAT…
Gh_AGH3.2	Gohir.A12G020800.1	DOE-JGI, v 3.1	2843211 2849152 –	CAATACATGAGGAGGTGGGTTCAAGTGTGCTAAAGTGCTTTATTCTCCTATTTATGAATTATAGAGGGATTATGAGTAATTCTAAACACTGTGACAAAAAGAACAAATATAATCAAAGATTGCTCACCCAATTAAAAAGAATGTGTTTATGACCCATTTATAAACAAAAAACCATATGGCATTATACTTATGCCATTGATAATTAACTTTTTATTAATGTTATAAACCGTCAACATAGTTTAGTTGTATTGTGGTAGTTTGATTTGAAAGTTTACCAAGGCAACATCCCATATAGCTTGGATTAAAAGTTTCCATTCCCCTATAACTTATAAACAAGTATTATAAGGATGTCTCATAGGGTGTCAGTTAGGCTTAATTAGCTTAATGAAATTAGAGATC…
Gh_DGH3.2	Gohir.D12G021100.1	DOE-JGI, v 3.1	2545085 2551056 –	TTTTTAGGATTTTTCCGTAATATTAATTCTAGATTTTTAGACGATAGATGGCTAACCAACCTAGCCCTAATTGGCTAGTAGCGACTCTACGTAATTTAGTCCCTCCATGTCTAGCTTTACTTACTAGGTCCTCATACTCTTATGTAGGCAACGTTTTGACAACATATATATGATCAAAGATTGTTAAAAAGAATTTCTACTATAATAACTCACACAATTAAAAAAAAAAGTGTTTTTGACCCATTTATAAATAAAGAACCATATGGTATTATAGTAATTCCATTGATAATTAACTTTTTATTAATGTTATAAATAGTCAACATAGTTTAGTTGTATTGTGGTAGTTTGATTTGAAAGTTTACCAAGGCAACATCCGATATAGCCTCAATTAAAAGTTTC…
Gh_AGH3.3	Gohir.A13G044500.1	DOE-JGI, v 3.1	5816549 5822869 +	AGTCCACAAACTCGCCTCACTCAAAAAAATTAAATTGTTCAAAAAATAAATAAAAGTATACAAACTAGTTTTAACAAATGAAAAATATAGAAAAACTACGTTAAAAGAAACAGAGAAGGGAGGAAAACCAAGTGAGAACTAGAAAAGAATGGAAAAAAAAAAGAAAAAAAAAGAAGGAAAGTTGAAAAAACATAAAAGAAAAAAATTAAATTGCTCAAAACGAAAAAGTATGAGAATTGAGTATAAATTAACCTAAATTTTTTGTTTGAAATGATGATTTAACGTGCCACGTCAGCTTACCGTTACACTGTTAATGTCAATTAATGGACCAGTAACTAAAATGTTATAACGCGATAACATAAGTGACTAAAATGTAATCTAAGCTAAACAAAAGTGACT…
Gh_DGH3.3	Gohir.D13G043600.1	DOE-JGI, v 3.1	5369165 5375505 +	CATTAAATATTCGGTTACATGTAATTTATTAGGCTAAACTATCAAAATAGTCACTTTTGTTTACCTCAGGTTATATTTTAGTCACTTATGTTTGAAATGTTACGTTTTAGTCACTGAGCCGTTAATTGCTAATAACGGTGTAATGGTAAGCTAACATGGCACATTAAATCATCATTTCAAATGAAAATTTTAGGTTAAATTCTACAATTGGGCCCCATATTTTTTTTTATTTTGAGCAATTTAAATTTTTTATTTTATGTTTTTTTAACATTTTTTCCATTCTCTTCTACTTCTCCCTCTGTTTTACTCTCTTCTTCATTTATTTTAGCGTAGTTTTTCTATGTTTTTCATTTGTTAAAACTAGTCCACAAACTCGCCTCACTCGAAAAAATTAAATTG…
Gh_AGH3.4	Gohir.A11G047900.1	DOE-JGI, v 3.1	4392579 4398433 +	AACAAATCGATTGTAAATAAAATTAAATAAAAATTAAAATTTTTTAAGGGATAATTCTGCACAGGGATAAAACCAGAACAAATATTTAGGGGTCGAATGAAATTTTAATTTTTTATAGTTTACATCTTTCTAATTTTTAAAAGATTAAATCAAATTTTTATAATTTTAAGAAAATTAAAATATAAATTTATTTTTATTAATTTAAAATTTTAAAAAATTTTAAAGACTTAAATAGAAAATTGTCATTTAGGACCGTCTCTAATTCTGCACATAAACAAATCTACTTATATAATATGAATTTCACCTTAAAAATTATGCTAAAAATTGGTATAGACAATATACATGTATATAAGGATAAAAAGGGTGGGTATCAATCAAATAAAGCAAACATCACATGAA…
Gh_DGH3.4	Gohir.D11G051500.1	DOE-JGI, v 3.1	4415771 4421556 +	AACGAAGTCAGAACAAATTTCTAAGGGGAGGTCGAATGAAATTTTAATTTTTTTATAGTCTATATCTTTATAATTTTTAAAATATTAAATCAAATTTTTATAATTTTAGTAGAGTCAAAATATAATTTTACTTTTATTAATTTAAAATTTTAAAAAATTTCAAAAACCTATTTTTATTTTAGGGGTAAGCTCTTGCCAGCCCCGTATCCGCCTCTCGTTCTGCACATAAACAAATCTACTTATATAAGATGAATTTCACCTTAAAAATTATACTAAAAATTGGTATAGACAATATATGTATATAAGGATAAAAAGGGTGGGTATCAATCAAATAAAGCACAAAACACATGAAGCACTTTTTGGCGGTCAATATCGATCTTTTCTTTGGTTAGTTTTTAG…
Gh_AGH3.5	Gohir.A11G219100.1	DOE-JGI, v 3.1	63322046 63328012 –	TCCATAATAAGTTCCAAGTCGTTCTCATCATTAAAAGTAATCAAGAATAAATTTTGCCCTGCCACTTGAATATCAAACTTTTTTGTTGTCTTCCAAATACTTTTCATTTGTACTCTAAAACTATCTGGATTGTAAGACCGTCTCGTCCAAACAAAACATAACAGCATTGGACTATCACTCGAAACAACCAATGAACTTTTAATCGACAATTGCAGCAACTCCTCCTCCAAAAGAGAGATCTTGTCCCTCCCCATTCTTGAAAAAGCCACCACCCTTTTTTTACCCAGCCACAGTAGTCACTATTTCTCTGGGACACTCAGAGACAACACTCTTGACTTTTTGTGTTCCTAATTTCAAAGTTTACATGCAATATAATTTTACTTTATGTAATTAATGCGA…
Gh_DGH3.5	Gohir.D11G204500.1	DOE-JGI, v 3.1	27222570 27228512 +	TTAAGCCATACAGGGGATGTAACAAGCCAAATCTGGGATCGTTCAATGGGAGCAGTCAATCGAACAAAAATAATAATATGTTTACAAAAAAGCCACGGCCTCCCATCCATAATGAGTTCCAAGTCATTATCATCATCGAAAGCAATCAAGAATAAATTTTTCCCCGCCACTTGAATATCAAACTTTTTTGTTATCTTCCAAATACTTTTCATTTGCGCTCTAAAACTATCTCGATTGTAAGACCATCTTGTCCAAACAAAACATAACAGCATTGGACTATCACTCGGAACAACCAGCGAACTTTTAATCGACAAGTGTAACAACTCCTCCTCTAAAAGAAAGATCTCGTCCCTCCCTATTCCCAAAAAAGTCACCACCCTTTTTTACCCCAGCCACAAC…
Gh_AGH3.6	Gohir.A01G071700.1	DOE-JGI, v 3.1	10402331 10408412 +	TTAAACTAATTAATTATTAATGTTTATGTATTTAATGATTTTAAAAGGATAATGTCAATTAATTTGTATCATACTTGGAGAGTATGATTTTTATAATGGAAAGGAGAAATAATATATTTAGAAAATTGGTGACACTACATTAAACTATGTTTTAACATAAATAGAAGAGCAAAGTCAAATCCATTAGTTGGCATTCCATGAATCTGTTGTCCTATGACTCCCATGACATAGAATTCATTTATTATAAATGGGTTATTATGTATTAATTTAGTTAGAAAAATATTAATTTATTATTATTTTGATGATATTTTTGTTTTTTATATTTTATTAATATTTAAATAAAATAATTAAAATTTCTATATTTAATATGATATTTAAAATTAACATATTGAAAGATTA…
Gh_DGH3.6	Gohir.D01G058600.1	DOE-JGI, v 3.1	7916203 7922160 +	GTATCAGTTTAGGCCTTAGCCCATTTCAGTAACAGTAAGCATTAGGGCCTTAACCCATCACAGTACAGTAACAGTGATAATTATACAGCTATAAAATCCTACCCAACCAACTTCTACACTCCATCTCCGTCCAATCCAACACGTCATGTGGGGATATAATCAACCCACCTATCCCTACACTCCAAATAGTACCGAATGCGGCAGTAGACAGTAGTTATAGCTGAGCTGCCAGTAAGTTAGGCTTGAAACCTTTCAGTACACTTCTTCCAATCAATATCAATTCCCAACCCAATACAATGCATCATTTAGACATGTCATGGTATCATGTATAATCAGTATAGTATATATAGCATGCTCAACATACAGACATACATAGCTATCTTATATAAGCATATAACA…
Gh_AGH3.7	Gohir.A01G071800.1	DOE-JGI, v 3.1	10573007 10579051 +	AAGGGAGAGACAGCGAGGGAAATTTGTTTTTCATTGTGTGAAAAGAAAAAGAAAAAGAATTGGAATATAACTTAATTTTTTATTATTTGGGTTTTGAAAAATAATTTAAATAAATTAAAATTTTGTATCTTTGGTTAAAAAATGGAATTGAAGTTATAATATCAATTCTGGAAGAAGTTATTCAACAACATAGAACTCAACTTATAGATATTACTAATTTGACTCTATTTTGTTTTTAATGTGTTATTAGATTTGAATGATCATTTTGGTTCTTATGTCTCAATATTGAACAATCTTGAGCTTTAGTACGATATAATCTTGAGTCTTTTTGTATTAACATTAGTCTTTAATTATATTTAAGTTTTATATCTAATGAATATTATGTTAAGAGATTGAAAT…
Gh_DGH3.7	Gohir.D01G058700.1	DOE-JGI, v 3.1	8051201 8057354 +	CAAGAAACAAACATGTATTACTGATTCCACCATGGCAGCAGAATTTATTGCATTAGCCGCTGCATCTAAAGAAGCAGAATGGTTAAGAAATTTGCTTTATGATGTACCTTTATGGCTTAAGCCAATTTCACCTATTTCTATCCGTTGTGATAGTGAGGCTACTCTAGCAAAGGCATATAGCCAAGTATATAATGGAAAGTCTAGACACATTGGATTAAGACATAGTTATGTCCGACAATTAATCTCTGATGGAGTGATCACTATTAATTATGTGAGGTCAAGTGAAAATTTGGCAGATCCTTTGACAAAAAGTCTTGCTAGAGATGCAGTAAAAAGGACCTCAAAAGGGATGGGACTCAAGCCTATTAATTAGAGTCACCCATGATGGAAACTCGACTC…
Gh_AGH3.8	Gohir.A03G162400.1	DOE-JGI, v 3.1	101775440 101781128 +	GTTAAATTTTTTTAAGCTCGGGGTCGGGAAAATTTTGACCCGCCCAGCCCCTTGCCATTATTATTGTCGCGTCATCACTTAAACGGCCAGTCAAGGGCTTCGACGAGAAATTATATTTCAAGGACTCAGTTGATTACTAACTTTTAATTATGGGCTCAATTGATTGCAATTTTTTTATTAGGGACTTAATTAGTTTTTTAAAAATTATTTTACGAGGGCTTTTTTTGGCATTTAAGCATTAAAAAAAAGGTTTAATTATCTATCTATGAATACTATATTTTTATTTTTAATTGAGTTAATGTTATAAGTTAATTGACAATTAACTCGATTCAAAAATAAGTTAAAACTATTGAACCTAAGACATCATATCTTTAAAATATCAATTTTACCATTTTAACT…
Gh_AGH3.9	Gohir.A11G115500.1	DOE-JGI, v 3.1	12314485 12321367 +	TTCTTCAGGCTAGGTACGTAGCGAACATCTGTCAAGACTTGGATTGAGCCGTCGTGATTCTTCAATTGGACTGTACCCACTTCCATTGTCTTACAAGCACTATCATTTCCCATAAGAACAATTCCACCTTCTAGCTCTTTAAGACTAGAAAACCAGTCCTTATTAGGACACATATGGTAAGTACATCCTGAATCCAAAATCCACTCATCCGTTTGACATGCCATTGCCATGCCAACCAAGCTAAAGTCTGACTCCTCATCATGCTCCGCTACACATGCATCAGAAATAGCTTTACCCTTTTGTAACTTAGGACAATTCTTTTTCCAATGCCCTTTCTCACGACAAAAAGCACATTCATCTTTGGCAGGTCTCCCTTTGGACTTACTCCTTCTACCAAAT…
Gh_DGH3.9	Gohir.D11G120500.1	DOE-JGI, v 3.1	11564689 11571525 +	TATTGAGATATCTCATGTTCTCTATTGGTAAACTAACTCAATATTACCTGTTTCTTAAATTACATTAACACGCTCCAAAGCAATTCATTGATTAGGAATGACACTGAATTATTTTAGCTCCCTCGTAGACATTCTCAATACCTCCCAGAATGGTTCATGATGATGTTTTGGAGCTGCAGAAGAGTTATGATGCTGCCTAAGACCAAGAAGAAACGTAAAGAAAAGAAAGAAAATATCTATATGAAATAATTAATAATTGGAGTGATAAAAATTAGCGGTCTTAGTAAAATGAAAGTTTGTGATACTGACCATCAAGAATAATATTGCATCAGATGCTGACAAGTCCTTTGTCCCTGGTAAAAGAGGAAAAAGTGCCCAGAAAAGCAGCATTCAAACTTT…
Gh_AGH3.17	Gohir.A03G153200.1	DOE-JGI, v 3.1	99647660 99653953 –	TAATCTTGAATTGGTCAATTTTAATCTTTATACTTTTTCAAATTTTTAAAATTCACTCCTGACCAAATAGTAGCAATTGAATTTGTTTGATTAAATTTTGTTATTAGTCCTATATTATGTGTAAAGTTGTGAATTTAGTTTATGTTCTCCAACTAAATCATTGTTTTATTATATTTTTCTAATTTTATAATTTTAGTCTTAATACAAACAACAATTGTTAAATTTATTATTATTTTTTAAGTAATACTAGGAAATAACAACTTGACTAGGGATGAATCTAGAGGGAGACTGTCAAATTACAATTTAACCTCATAAATTTTGAAGAAGTTTTATTTTAATCCTTATCATTAATAATTAAAAATATTGTAATTTATGTTTGACATCTCAAATTTTTAATTT…
Gh_DGH3.17	Gohir.D02G176000.1	DOE-JGI, v 3.1	63473446 63479623 –	ATTTTTGAATTGGCCAGTTTTAATCCATGTAATCTTGAATTGGTCAATTTTAATCTTTATACTTTTTTCGAATTTTTAAATTTTACTCCTAACCAAATAGTAGCAGTTGAATTGTCCTATATTATGTGTAAAGTTGTGAATTTAGTTTATGTTCTCCAATTAGATCATTTTTATTTGTTATATTTTTCGAATTTCATAATTTCAGTCTTAATACAAACAACAATTGTTAAATTTATTATTATTTTTTGAGTAATATGAGTAAATAACAACTTGTCTATGGATTAATCTAGAGGGGGACTGTCAAATTACAATTTAGTCTCATAAATTTTGAAGAAGTTTTATTTTAATCCTTATCATTAATAATTAAAAATACTGTCATTTATGTTTGGCATCTCAAAT…
Gh_AGH3.18	Gohir.A04G102000.1	DOE-JGI, v 3.1	75192476 75198014 -	CGCTGTTGATAGACCTGCGTCGTCGTCCCTTCTTCTTAGATTTAAAGGGCCCCGTCGTTCCCTTTGGGCACTAATTTGTCGTCGCCTTTCCTCTTCTGACAATAAATATGGTTTGCCATGAATCCTAAACCATGGCATGTATTTCGGTACGCACGCTAACTTTGGAACTATGATCGGTTCCCGAGTAGGTATATAATCATACTAATTTTCCCACATTTCGATATAGTGTGACAAGAATCTTGGCCAATCCATATGAAGTTGTCGTAAGTTGACTTTGTGCTCATTATCAAACACCTCGGGTGCCACGAGAATCGGTTGTCGAAATCCAAATTGCCGCAATACTCTATCTGACTGGTGCATCTCCACGGTAGCATAGTTCACCAATAGGACCTTCACATG…
NOTE: the location here indicate the full sequence with promoter and its gene coding regions, "+" and "-" represent the plus strand and minus strand, respectively.
